# Supplementary material for: Impact of dysregulated microbiota-derived C18 polyunsaturated fatty acid metabolites on arthritis severity in mice with collagen-induced arthritis
Source: Front Immunol. 2025 Jan 9;15:1444892. doi: 10.3389/fimmu.2024.1444892 (PMC11754244; doi:10.3389/fimmu.2024.1444892)
Supplement: Supplementary file 2 [file Table1.xlsx]

## Sheet: Supplementary Table 1
Supplementary Table 1. Metadata in the 29 CIA mice and the 10 control (Ctrl) mice						Plasma/Cecum	Cecum	Cecum	Cecum	Cecum	Cecum	Cecum	Cecum	Cecum	Cecum	Cecum	Cecum	Cecum	Cecum	Cecum	Cecum	Cecum	Cecum	Cecum	Cecum	Cecum	Cecum	Cecum	Cecum	Cecum	Cecum	Cecum	Cecum	Cecum	Cecum	Cecum	Cecum	Cecum	Cecum	Cecum	Cecum	Cecum	Cecum	Cecum	Cecum	Cecum	Cecum	Cecum	Cecum
Sample	Group	Body weight on day84 (g)	Arthritis scores on day84	Severity of arthritis		Metabolites' Name	LA	HYA	HYB	HYC	HYD	HYE	ketoA	ketoB	ketoC	ketoD	CLA1	CLA2	CLA3	OA	10t	αLA	αHYA	αHYB	αHYC	αHYD	αHYE	αketoA	αketoB	αketoC	αketoD	CALA1	CALA2	CALA3	c9c15	t10c15	γLA	γHYA	γHYB	γHYC	γHYD	γHYE	γketoA	γketoB	γketoC	γketoD	CGLA1	CGLA2	CGLA3
CIA_001	CIA	22.1	6	CIA_mild			13528650	171113	1000445	0	443016	79684	2380	261550	17755	59047	2683144	9788	2683144	11996091	0	1703674	7828	18654	7828	1006	0	0	0	0	0	485728	53242	70728	13528650	0	70728	0	0	0	0	0	0	0	0	0	53242	0	33416
CIA_003	CIA	22.8	3	CIA_mild			14948349	507294	1426318	0	574320	273571	2999	642153	21216	66087	2287694	11746	2287694	13222372	0	2217762	20573	23171	20573	1516	0	0	5342	0	0	465520	24948	107714	14948349	0	107714	0	0	0	0	0	0	0	0	0	24948	0	39596
CIA_004	CIA	22.1	5	CIA_mild			14227201	354752	1290340	0	749145	456190	9089	588424	41036	109230	1712989	8466	1712989	11940962	0	2182660	13065	19888	13065	1999	0	0	3681	0	0	0	32759	103947	14227201	0	103947	0	0	0	0	0	0	0	0	0	32759	0	35063
CIA_005	CIA	22.2	4	CIA_mild			16027044	279568	2116273	0	393043	220464	4854	1600673	35546	74336	3199215	20511	3199215	16600024	0	2002982	8746	23513	8746	1100	0	0	6269	0	0	468488	48414	150807	16027044	0	150807	0	0	0	0	0	0	0	0	0	48414	0	48661
CIA_006	CIA	23.3	5	CIA_mild			16984682	206208	990110	0	471470	145896	4416	613917	20448	124246	2276288	15051	2276288	14539785	0	3137616	12649	10320	12649	1410	0	0	0	0	0	0	57050	125118	16984682	0	125118	0	0	0	0	0	0	0	0	0	57050	0	35602
CIA_007	CIA	24.2	5	CIA_mild			14152119	165255	1587332	0	175149	59939	2437	848340	21402	41107	2252361	11320	2252361	13825585	0	1402397	4554	19804	4554	438	0	0	0	0	0	282267	34029	103552	14152119	1398481	103552	0	0	0	0	0	0	0	0	0	34029	0	38011
CIA_008	CIA	22.8	6	CIA_mild			14377511	235311	1234227	0	255755	72032	1514	475808	30613	53091	3556697	11856	3556697	11191968	0	1623648	11519	23869	11519	906	0	0	1391	0	0	939602	53612	54356	14377511	0	54356	0	1642	0	0	0	0	0	0	0	53612	0	36858
CIA_009	CIA	24.4	2	CIA_mild			13086699	292659	778022	0	582949	137007	4751	205064	11754	110473	3165590	15994	3165590	9980592	0	1611226	13369	14588	13369	2523	0	0	0	0	0	714430	39932	21476	13086699	0	21476	0	1453	0	0	0	0	0	0	0	39932	0	26664
CIA_010	CIA	22.4	7	CIA_severe			11013710	311872	1805501	0	93125	75295	4416	1656478	21016	58925	2651862	15735	2651862	10264490	0	888272	8985	32732	8985	229	0	0	12184	0	0	425797	37640	53831	11013710	2558403	53831	0	3135	0	0	0	0	995	0	0	37640	0	46875
CIA_011	CIA	21.1	7	CIA_severe			11303042	61390	499745	0	194234	18039	878	87865	5352	39560	4707317	14693	4707317	9994570	0	1301527	2676	20151	2676	568	0	0	0	0	1092	1138590	116280	0	11303042	0	0	0	1027	0	0	0	0	0	0	0	116280	0	27927
CIA_012	CIA	21.2	8	CIA_severe			16383150	636442	1596822	0	208927	56249	4982	740917	36394	66911	2803744	10312	2803744	11696785	0	2572392	30116	33267	30116	766	0	0	5471	0	0	730555	54844	91996	16383150	0	91996	0	2579	0	0	0	0	698	0	0	54844	0	42079
CIA_013	CIA	21.3	3	CIA_mild			12490837	189458	970838	0	516825	129036	2674	250827	14966	87790	3760166	9624	3760166	10454832	0	1459101	9376	18246	9376	1575	0	0	0	0	0	837122	50329	79773	12490837	0	79773	268	2589	268	0	0	0	138	0	0	50329	0	29580
CIA_014	CIA	22.7	7	CIA_severe			13765789	733337	1279373	0	412423	91862	10398	455586	44930	81891	3257321	10892	3257321	10465468	0	1840096	45789	18912	45789	1615	0	0	4018	0	0	773770	49387	80979	13765789	0	80979	216	1880	216	0	0	0	0	0	0	49387	0	43281
CIA_015	CIA	24.8	7	CIA_severe			15074836	582373	1545741	0	538334	321920	10888	773835	101029	150156	3658779	11594	3658779	12110283	0	2030299	24057	25380	24057	1486	0	0	0	0	0	755806	65753	95666	15074836	0	95666	379	2466	379	0	0	0	0	0	0	65753	0	48751
CIA_016	CIA	20.6	14	CIA_severe			19508813	1096725	1598970	0	847750	383914	9972	550827	92604	111140	2724673	9653	2724673	13522688	0	3247771	76222	39069	76222	3707	0	0	8415	0	0	712106	34909	111118	19508813	961973	111118	359	2012	359	0	0	0	0	0	0	34909	0	63010
CIA_017	CIA	21.1	4	CIA_mild			14029553	260740	768312	0	682829	132801	4364	176976	30001	157239	2983869	7847	2983869	10299352	0	2148846	16786	15050	16786	2378	0	0	0	0	0	671072	54353	88210	14029553	0	88210	240	1442	240	0	0	0	0	0	0	54353	0	32678
CIA_018	CIA	22	11	CIA_severe			16854360	618935	1713772	0	559749	200066	9949	709863	93471	100474	3436892	11514	3436892	13378749	0	2614159	31892	27696	31892	1531	0	0	5503	0	0	880343	39814	91009	16854360	0	91009	508	2795	508	0	0	0	0	0	0	39814	0	57093
CIA_019	CIA	22.8	6	CIA_mild			9153030	171136	1030109	0	487489	174346	4686	292094	16993	105948	2910820	9633	2910820	8073591	0	1046108	5476	20825	5476	1127	0	0	0	0	0	603476	25243	0	9153030	0	0	131	1632	131	0	0	0	0	0	0	25243	0	23475
CIA_020	CIA	23.5	5	CIA_mild			15273429	1857568	2079910	0	235513	125968	32013	1593799	115266	64810	2842526	16492	2842526	12174998	0	2078305	108925	37892	108925	523	0	0	26688	0	0	666882	33686	70049	15273429	0	70049	237	3257	237	0	0	0	0	0	0	33686	0	46472
CIA_021	CIA	22.2	5	CIA_mild			18534490	667455	1340032	0	830135	130380	13418	235802	31868	132544	2897189	9714	2897189	14538029	0	2953037	39896	35370	39896	2193	0	0	0	0	0	375950	26632	105065	18534490	0	105065	846	2545	846	0	0	0	0	0	0	26632	0	62631
CIA_022	CIA	21.6	7	CIA_severe			15015407	904178	1721555	0	82098	57442	7989	690496	32888	47333	3384753	21853	3384753	12347768	0	2309569	32225	33888	32225	955	0	0	6271	0	0	873068	30406	81117	15015407	0	81117	0	1643	0	0	0	0	0	0	0	30406	0	48780
CIA_023	CIA	22.5	8	CIA_severe			24443440	641118	1033429	0	1107507	76105	9520	150432	19043	187070	3145696	6398	3145696	17961681	0	4915408	51232	20246	51232	4206	0	0	0	0	0	716577	50166	122720	24443440	0	122720	0	2320	0	0	0	0	0	0	0	50166	0	76205
CIA_024	CIA	23.2	7	CIA_severe			14876973	669674	1336563	0	1056206	385114	9085	260506	25639	177200	2838100	7861	2838100	11905973	0	2107430	34827	18806	34827	2859	0	0	0	0	0	660276	39840	118266	14876973	0	118266	682	2659	682	0	0	0	0	0	0	39840	0	45885
CIA_025	CIA	21.4	7	CIA_severe			18851822	604997	1184759	0	1110500	324151	11110	283165	19007	210812	3180059	9169	3180059	14968173	0	3283549	28784	27228	28784	2882	0	0	0	0	0	578958	31864	127208	18851822	0	127208	0	2118	0	0	0	0	0	0	0	31864	0	67113
CIA_026	CIA	23.8	10	CIA_severe			17395582	194754	752966	0	529486	187474	5983	217861	9892	103864	3603837	11969	3603837	14731282	0	2752818	8690	21658	8690	1552	0	0	0	0	0	688673	68222	121446	17395582	0	121446	0	2258	0	0	0	0	0	0	0	68222	0	44483
CIA_027	CIA	23	8	CIA_severe			16258775	678199	1145796	0	929940	223385	18152	294161	16662	150405	2549597	11390	2549597	12597814	0	2585158	36211	27486	36211	3056	0	0	0	0	0	504069	54897	94745	16258775	0	94745	667	2628	667	0	0	0	0	0	0	54897	0	46337
CIA_028	CIA	23.6	12	CIA_severe			13951196	407766	1031742	0	394650	89290	5826	215581	20483	59145	2254542	7878	2254542	11187697	0	2253113	15541	22930	15541	888	0	0	1942	0	0	393710	25378	65239	13951196	0	65239	428	2455	428	0	0	0	0	0	0	25378	0	22713
CIA_029	CIA	21.5	9	CIA_severe			19063564	415452	1491201	0	601451	255112	8372	365301	28470	95820	3687284	9502	3687284	16845366	0	3152095	15333	31247	15333	1477	0	0	0	0	0	645137	44952	154946	19063564	0	154946	0	2656	0	0	0	0	0	0	0	44952	0	61957
CIA_030	CIA	22.4	13	CIA_severe			15827236	532220	1398199	0	767542	439237	16263	435449	30281	112184	2485128	5556	2485128	13854757	0	2518041	21885	26318	21885	2123	0	0	0	0	0	450620	34253	111903	15827236	1256592	111903	524	3149	524	0	0	0	0	0	0	34253	0	55757
Ctrl_001	Ctrl	24.5	No arthritis	Control			14569156	100226	394656	0	191014	20276	1279	37970	5638	39103	5670694	31968	5670694	12775535	0	2430495	7753	14383	7753	694	0	0	0	0	1329	1579809	167571	148060	14569156	0	148060	112	643	112	0	0	0	0	0	0	167571	0	39531
Ctrl_002	Ctrl	23	No arthritis	Control			14683219	131580	500344	0	65303	11702	1758	70535	5426	22765	3581534	22785	3581534	12495528	0	2382829	10544	14075	10544	367	0	0	0	0	0	767931	88810	143951	14683219	0	143951	0	726	0	0	0	0	0	0	0	88810	0	43337
Ctrl_003	Ctrl	24.7	No arthritis	Control			14663652	203560	757987	0	223969	36856	2760	109952	10061	28681	2380681	10013	2380681	11832491	0	1966641	12304	15962	12304	660	0	0	0	0	0	523109	54101	123130	14663652	0	123130	0	1352	0	0	0	0	0	0	0	54101	0	34849
Ctrl_004	Ctrl	25	No arthritis	Control			19036029	177628	686237	0	195088	22267	1630	75204	8293	35630	3655662	24011	3655662	13686994	0	3500871	15309	21907	15309	835	0	0	0	0	0	1196588	63135	0	19036029	0	0	0	1072	0	0	0	0	0	0	0	63135	0	56043
Ctrl_005	Ctrl	25.3	No arthritis	Control			17372699	173260	666509	0	148096	25560	2058	70135	8417	40681	2939256	25260	2939256	14500738	0	2786472	14581	18925	14581	695	0	0	0	0	0	731228	86697	154184	17372699	0	154184	0	548	0	0	0	0	0	0	0	86697	0	40789
Ctrl_006	Ctrl	24.6	No arthritis	Control			16503839	140575	594562	0	263613	33705	1957	80540	5530	44811	3155437	27313	3155437	14676479	0	2828472	11879	21342	11879	1127	0	0	0	0	0	733291	78141	177118	16503839	0	177118	0	873	0	0	0	0	0	0	0	78141	0	40803
Ctrl_007	Ctrl	23.7	No arthritis	Control			19048927	168608	567077	0	136517	17693	1886	46075	6304	43567	3088086	13155	3088086	15732426	0	3313440	14218	22185	14218	939	0	0	0	0	0	809306	65432	187976	19048927	0	187976	0	835	0	0	0	0	0	0	0	65432	0	59007
Ctrl_008	Ctrl	24.8	No arthritis	Control			19142424	175246	566643	0	37867	14664	1846	56580	5309	38731	2248564	14618	2248564	15792442	0	3312830	16397	20235	16397	861	0	0	0	0	0	0	54220	187760	19142424	0	187760	0	424	0	0	0	0	0	0	0	54220	0	52394
Ctrl_009	Ctrl	24.2	No arthritis	Control			26108959	196341	831220	0	203681	27297	2078	87571	5107	42150	3012218	20841	3012218	20044380	0	4848116	16426	24872	16426	870	0	0	0	0	0	725028	56420	181384	26108959	0	181384	0	981	0	0	0	0	0	0	0	56420	0	78510
Ctrl_010	Ctrl	24.7	No arthritis	Control			21848390	269812	929731	0	256809	57255	3951	159240	9877	43275	3873524	17513	3873524	19417024	0	3566245	20463	18487	20463	695	0	0	0	0	0	712920	64326	178397	21848390	0	178397	0	1558	0	0	0	0	0	0	0	64326	0	70170
Unfortunately, on day 30, the CIA_002 mouse died because of heightened susceptibility to LPS.
[truncated: 27 more columns]

## Sheet: Supplementary Table 2
Supplementary Table 2. Correlation between arthritis scores and plasma fatty acid metabolites.
	Arthritis score					Paw thickness
Plasma metabolites	correlation	t-stat	p-value	FDR	Regulation	correlation	t-stat	p-value	FDR	Regulation
αHYD	-0.23037	-0.62635	0.55096	0.92727	Down	-0.42391	-1.2383	0.25551	0.92935	Down
HYD	-0.035742	-0.094624	0.92727	0.92727	Down	0.32431	0.90707	0.39452	0.92935	Up
ketoD	-0.27623	-0.76042	0.47184	0.92727	Down	-0.038561	-0.1021	0.92154	0.94845	Down
RA	-0.61919	-2.0863	0.075386	0.75386	Down	-0.24934	-0.6812	0.51764	0.92935	Down
HYA	0.28796	0.79558	0.45241	0.92727	Up	0.20099	0.54285	0.60408	0.92935	Up
HYB	0.11907	0.3173	0.76027	0.92727	Up	0.099734	0.26519	0.7985	0.94845	Up
10t	-0.25392	-0.69456	0.50972	0.92727	Down	-0.050637	-0.13414	0.89706	0.94845	Down
αHYA(αHYC)	0.036736	0.09726	0.92525	0.92727	Up	0.076923	0.20412	0.84406	0.94845	Up
CLA2	-0.71819	-2.7307	0.029307	0.58615	Down	-0.50129	-1.5328	0.1692	0.92935	Down
12-oxo18-0	-0.54078	-1.7009	0.13275	0.88499	Down	0.22368	0.60718	0.5629	0.92935	Up
ketoB	-0.26196	-0.71817	0.49592	0.92727	Down	0.099734	0.26519	0.7985	0.94845	Up
c6c9	-0.1451	-0.38799	0.70955	0.92727	Down	-0.22787	-0.61917	0.55541	0.92935	Down
CALA3	-0.25392	-0.69456	0.50972	0.92727	Down	-0.48105	-1.4518	0.18987	0.92935	Down
γLA	-0.25392	-0.69456	0.50972	0.92727	Down	-0.48105	-1.4518	0.18987	0.92935	Down
OA	0.036274	0.096035	0.92618	0.92727	Up	0.35446	1.0029	0.3493	0.92935	Up
LA	0.036274	0.096035	0.92618	0.92727	Up	-0.25318	-0.69242	0.51098	0.92935	Down
c9c15	0.036274	0.096035	0.92618	0.92727	Up	-0.25318	-0.69242	0.51098	0.92935	Down
αLA	0.036274	0.096035	0.92618	0.92727	Up	-0.025318	-0.067008	0.94845	0.94845	Down
c6t10	-0.4763	-1.4332	0.19492	0.92727	Down	-0.33245	-0.93262	0.38206	0.92935	Down
FDR, false discovery rate; Regulation, the regulation in the CIA group. P-values were obtained by the Spearman’s rank correlation coefficient test and adjusted by the Benjamini-Hochberg (BH) method.

## Sheet: Supplementary Table 3
Supplementary Table 3. 16 differentially cecum metabolites were obtained by Mann–Whitney U test.
Cecal metabolites	Change	Fold change log2	Significance -Log10 (p-value)
HYE	Increased	2.77951	4.97835
ketoB	Increased	2.76738	5.30602
ketoC	Increased	2.30992	4.91411
12-OH	Increased	2.02443	4.72398
ketoA	Increased	1.92427	3.88779
HYARA	Increased	1.79237	4.00211
HYD	Increased	1.66463	3.44758
HYA	Increased	1.52028	3.23767
ketoD	Increased	1.41742	4.91411
HYB	Increased	1.00297	4.47649
CALA3	Decreased	-0.723391	3.28951
γLA	Decreased	-0.723391	3.28951
CALA2	Decreased	-0.782793	3.66428
CGLA1	Decreased	-0.782793	3.66428
RA	Decreased	-0.846628	3.18625
CLA2	Decreased	-0.849112	3.50112
Change, the change in the CIA group.

## Sheet: Supplementary Table 4
Supplementary Table 4. infromation integration of plasma and cecum metabolites
	Cucum metabolites	Plasma metabolites
Metabolites	Adjusted p-value	Adjusted p-value	Combined t-statics	Combined p-value
LA	0.010671	0.00079119	13.097	0.028362
OA	0.0068462	0.00079119	13.65	0.028362
αLA	0.007049	0.0012233	12.919	0.028362
CALA3	0.0009267	0.0028206	14.109	0.028362
c9c15	0.010671	0.00079119	13.097	0.028362
γLA	0.0009267	0.0028206	14.109	0.028362
RA	0.00019858	0.034753	13.525	0.028362
CLA2	0.00010151	0.56633	12.168	0.034301
Combine p values from multiple studies for information integration - the Fisher's method

## Sheet: Supplementary Table 5
Supplementary Table 4. Correlation between arthritis scores and cecal fatty acid metabolites.
		Arthritis score				Paw thickness
Cecum metabolites	correlation	t-stat	p-value	FDR	Regulation	correlation	t-stat	p-value	FDR	Regulation
γHYA(γHYC)	0.26248	2994.3	0.16894	0.3677	Up	0.040912	3893.9	0.83311	0.88072	Up
γHYB	0.52283	1937.3	0.0036158	0.11441	Up	0.14724	3462.2	0.44593	0.65998	Up
12-oxo18-0	0.36274	2587.3	0.053124	0.17869	Up	0.034963	3918	0.85711	0.88092	Up
αHYD	0.11552	3591	0.5507	0.80531	Up	0.060121	3815.9	0.75671	0.88072	Up
HYD	0.16556	3387.8	0.39074	0.65716	Up	0.137	3503.8	0.47854	0.681	Up
ketoD	0.10431	3636.5	0.59023	0.80531	Up	-0.020205	4142	0.91715	0.91715	Down
HYE	0.10929	3616.3	0.57251	0.80531	Up	0.19613	3263.7	0.30788	0.51779	Up
12-OH	-0.049044	4259.1	0.80054	0.86057	Down	0.065295	3794.9	0.73648	0.88072	Up
γketoB	-0.034137	4198.6	0.86045	0.88435	Down	-0.044271	4239.7	0.81962	0.88072	Down
ketoA	0.43697	2285.9	0.017778	0.11441	Up	0.27181	2956.5	0.15376	0.43763	Up
HYA	0.37194	2549.9	0.046946	0.1737	Up	0.17272	3358.7	0.37026	0.57081	Up
αHYA(αHYC)	0.31493	2781.4	0.096113	0.27355	Up	0.10694	3625.8	0.58086	0.76757	Up
αketoB	0.087175	3706.1	0.65296	0.80531	Up	0.223	3154.6	0.24492	0.47694	Up
HYB	0.15087	3447.5	0.43469	0.69928	Up	0.2767	2936.6	0.1462	0.43763	Up
ketoB	-0.054272	4280.3	0.77977	0.86057	Down	0.18751	3298.7	0.33005	0.53095	Up
αHYB	0.46953	2153.7	0.010177	0.11441	Up	0.3282	2727.5	0.082178	0.43763	Up
ketoC	0.11502	3593	0.55243	0.80531	Up	0.062831	3804.9	0.7461	0.88072	Up
HYARA	0.37219	2548.9	0.046787	0.1737	Up	0.3075	2811.5	0.10465	0.43763	Up
CALA1	0.18301	3317	0.342	0.60257	Up	-0.27551	5178.6	0.14802	0.43763	Down
CLA1(CLA3)	0.047053	3869	0.80849	0.86057	Up	-0.41789	5756.6	0.024086	0.29706	Down
CALA2(CGLA1)	0.089375	3697.1	0.64476	0.80531	Up	-0.19983	4871.3	0.29867	0.51779	Down
ketoRA	0.025108	3958.1	0.89713	0.89713	Up	-0.23255	5004.1	0.22477	0.46202	Down
CLA2	-0.29227	5246.6	0.12392	0.3275	Down	-0.24319	5047.4	0.20365	0.44324	Down
RA	0.40331	2422.6	0.030049	0.13897	Up	0.052482	3846.9	0.78687	0.88072	Up
CALA3	0.19023	3287.7	0.32296	0.59747	Up	0.2447	3066.5	0.20077	0.44324	Up
γLA	0.19023	3287.7	0.32296	0.59747	Up	0.2447	3066.5	0.20077	0.44324	Up
αLA	0.4887	2075.9	0.007145	0.11441	Up	0.28927	2885.6	0.12801	0.43763	Up
LA	0.42472	2335.6	0.021646	0.11441	Up	0.2767	2936.6	0.1462	0.43763	Up
c9c15	0.42472	2335.6	0.021646	0.11441	Up	0.2767	2936.6	0.1462	0.43763	Up
OA	0.2634	2990.6	0.16741	0.3677	Up	0.3829	2505.4	0.040349	0.37323	Up
CGLA3	0.44837	2239.6	0.014711	0.11441	Up	0.32648	2734.5	0.083897	0.43763	Up
FDR, false discovery rate; Regulation, the regulation in the CIA group. P-values were obtained by the Spearman’s rank correlation coefficient test and adjusted by the Benjamini-Hochberg (BH) method.

## Sheet: Supplementary Table 6
Supplementary Table 6. Analysis of similarity (ANOSIM) and permutational multivariate analysis of variance (PERMANOVA) of cecal microbial communities among different groups
		ANOSIM		PERMANOVA
		R	p-value	F-value	R-squared	p-value
Control vs. CIA	Based on Bray-Curtis index	0.21491	<0.021	4.3699	0.10563	0.0006
	Based on Jensen-Shannon Divergence	0.35825	<0.001	6.0129	0.13979	0.005
CIA mild vs. CIA severe	Based on Bray-Curtis index	0.11213	<0.031	1.8941	0.06555	0.086
	Based on Jensen-Shannon Divergence	0.08726	<0.031	0.6975	0.02581	0.568
ANOSIM test showed the R-statistics (R) and the statistical significance, p-value. PERMONOVA test showed the F-value, R2 (R-squared) and the statistical significance, p-value from 999 permutations.

## Sheet: Supplementary Table 7
Supplementary Table 7. SparCC correlation between the relative abundance of taxa and quartile ranking of arthritis scores in the 29 CIA mice
family_genus	Correlation	P-Value	FDR	Regulation
Streptococcaceae_Streptococcus	0.5027	0.0099	0.297	up
Coriobacteriaceae_Enterorhabdus	0.5667	0.0198	0.297	up
Lachnospiraceae_Lachnoclostridium	0.4315	0.0198	0.297	up
Ruminococcaceae_Oscillibacter	-0.3608	0.0198	0.297	down
Coriobacteriaceae_Parvibacter	0.3322	0.0297	0.3564	up
Lactobacillaceae_Lactobacillus	0.6885	0.0495	0.42429	up
Lachnospiraceae_Tyzzerella_3	-0.2856	0.0495	0.42429	down
Ruminococcaceae_Ruminococcaceae_NK4A214_group	-0.3048	0.0594	0.432	down
Lachnospiraceae_Shuttleworthia	0.3252	0.0693	0.432	up
Lachnospiraceae_Acetitomaculum	0.3062	0.0792	0.432	up
Ruminococcaceae_Eubacterium_coprostanoligenes_group	-0.2912	0.0792	0.432	down
Desulfovibrionaceae_Desulfovibrio	0.2946	0.0891	0.4455	up
Staphylococcaceae_Jeotgalicoccus	-0.2711	0.099	0.4455	down
Ruminococcaceae_Ruminiclostridium	-0.2782	0.1089	0.4455	down
Lachnospiraceae_Blautia	0.3132	0.1188	0.4455	up
Ruminococcaceae_Ruminococcaceae_UCG_013	0.3044	0.1188	0.4455	up
Ruminococcaceae_Ruminiclostridium_6	0.2771	0.1386	0.48918	up
Lachnospiraceae_Lachnospiraceae_NK4A136_group	0.3229	0.1485	0.495	up
Erysipelotrichaceae_Erysipelatoclostridium	-0.2293	0.1683	0.5049	down
Lachnospiraceae_Lachnospiraceae_NK4B4_group	0.2183	0.1683	0.5049	up
Lachnospiraceae_Roseburia	0.2644	0.1782	0.50914	up
Streptococcaceae_Lactococcus	0.2181	0.1881	0.513	up
Ruminococcaceae_Ruminococcus_1	-0.1955	0.198	0.51652	down
Family_XIII_Family_XIII_AD3011_group	-0.1814	0.2178	0.52272	down
Ruminococcaceae_Ruminococcaceae_UCG_003	-0.2384	0.2178	0.52272	down
Ruminococcaceae_Ruminococcaceae_UCG_003	-0.1933	0.2475	0.55	down
Lachnospiraceae_Lachnospiraceae_FCS020_group	-0.2049	0.2475	0.55	down
Prevotellaceae_Prevotellaceae_UCG_001	0.1914	0.2574	0.55157	up
Coriobacteriaceae_unassigned	0.6459	0.2772	0.57352	up
Lachnospiraceae_Marvinbryantia	0.1274	0.3465	0.648	up
Clostridiaceae_1_Candidatus_Arthromitus	0.1247	0.3564	0.648	up
Family_XIII_Eubacterium_brachy_group	0.2038	0.3564	0.648	up
Ruminococcaceae_Ruminococcaceae_UCG_009	0.1502	0.3564	0.648	up
unassigned_Candidatus_Saccharimonas	0.1747	0.3762	0.66388	up
Lachnospiraceae_Lachnospiraceae_UCG_006	0.1712	0.4059	0.68779	up
Family_XIII_Eubacterium_nodatum_group	-0.1227	0.4158	0.68779	down
Ambiguous_taxa_Ambiguous_taxa	-0.1178	0.4356	0.68779	down
Ruminococcaceae_Ruminococcaceae_UCG_010	-0.1191	0.4356	0.68779	down
Deferribacteraceae_Mucispirillum	0.1377	0.4653	0.71585	up
Ruminococcaceae_Ruminiclostridium_5	-0.114	0.505	0.7575	down
Ruminococcaceae_Ruminococcaceae_UCG_014	0.1004	0.5347	0.778	up
Bacteroidaceae_Bacteroides	0.113	0.5446	0.778	up
Rikenellaceae_Alistipes	-0.0906	0.5743	0.78314	down
Eubacteriaceae_Anaerofustis	0.069	0.5743	0.78314	up
Lachnospiraceae_Coprococcus_1	0.0968	0.5941	0.78783	up
Lachnospiraceae_Lachnospiraceae_UCG_008	0.0915	0.604	0.78783	up
Lachnospiraceae_Tyzzerella	-0.0858	0.6238	0.79634	down
Ruminococcaceae_Butyricicoccus	0.0581	0.6733	0.84162	up
Porphyromonadaceae_Parabacteroides	-0.0946	0.7129	0.87294	down
Ruminococcaceae_Ruminococcaceae_UCG_005	0.0544	0.7624	0.91488	up
Staphylococcaceae_Staphylococcus	0.0737	0.802	0.91913	up
Ruminococcaceae_Anaerotruncus	0.0588	0.8119	0.91913	up
Lachnospiraceae_Eubacterium_xylanophilum_group	0.0337	0.8119	0.91913	up
Erysipelotrichaceae_Candidatus_Stoquefichus	0.023	0.8713	0.94231	up
Enterococcaceae_Enterococcus	0.0272	0.8911	0.94231	up
Family_XIII_Family_XIII_UCG_001	0.0175	0.9109	0.94231	up
Lachnospiraceae_Lachnospiraceae_UCG_001	-0.0357	0.9109	0.94231	down
Peptococcaceae_Peptococcus	0.0279	0.9109	0.94231	up
Christensenellaceae_Christensenellaceae_R_7_group	0.0067	0.9802	0.9802	down
Ruminococcaceae_Ruminiclostridium_9	-0.0006	0.9802	0.9802	down
FDR, false discovery rate; Regulation, the regulation in the CIA group. P-values were obtained by the Spearman’s rank correlation coefficient test and adjusted by the Benjamini-Hochberg (BH) method.

## Sheet: Supplementary Table 8
Supplementary Table 8. Spearman’s correlation (rho) values between differential metabolites and differential microbial families
Microbes	Metabolites	γHYA(γHYC)	γHYB	12-oxo18-0	αHYD	HYD	ketoD	HYE	12-OH	γketoB	ketoA	HYA	αHYA(αHYC)	αketoB	HYB	ketoB	αHYB	ketoC	HYARA	CALA1	CLA1(CLA3)	CALA2(CGLA1)	ketoRA	CLA2	RA	CALA3	γLA	αLA	LA	c9c15	OA	CGLA3
Parvibacter	Speraman's Rho	0.293826	0.245896	0.139395	0.376946	0.460609	0.617798	0.576017	0.613189	0.0560623	0.576324	0.436954	0.225287	0.337056	0.511094	0.605202	0.232148	0.614009	0.479451	-0.164595	-0.0153605	-0.372849	-0.0604055	-0.383807	-0.357182	-0.347831	-0.347831	-0.254676	-0.182892	-0.182892	-0.192313	-0.0839705
	P-Value	0.0694392	0.131316	0.397361	0.0180091	0.00316989	2.78643e-05	0.000124483	3.32124e-05	0.734621	0.000123211	0.00541372	0.167913	0.0358819	0.000884366	4.47375e-05	0.154995	3.21982e-05	0.00201311	0.31668	0.926054	0.0194036	0.714893	0.015862	0.0255994	0.0300227	0.0300227	0.117669	0.265095	0.265095	0.240833	0.61129
	FDR	0.156851	0.245577	0.528592	0.0632515	0.0180778	0.00200623	0.0032592	0.00191303	0.802926	0.00337951	0.0247484	0.290443	0.101813	0.00863381	0.0021474	0.275547	0.00206069	0.0146779	0.447078	0.954217	0.0677361	0.79802	0.0563982	0.0823759	0.0910161	0.0910161	0.227441	0.39868	0.39868	0.381099	0.717114
Lactobacillus	Speraman's Rho	0.561494	0.585045	0.490922	0.349393	0.442105	0.470648	0.451012	0.367814	0.254061	0.555668	0.413563	0.34413	-0.0101515	0.306478	0.256883	0.151215	0.345951	0.387247	-0.0935412	0.107287	-0.0674089	0.0957995	-0.407287	-0.215992	-0.0706621	-0.0706621	0.0246964	0.0593117	0.0593117	-0.0135628	0.30081
	P-Value	0.000199984	9.16563e-05	0.0015076	0.0292431	0.00483333	0.00249671	0.0039565	0.0212408	0.118589	0.000240403	0.00887087	0.0319394	0.951092	0.0577448	0.114414	0.358143	0.0309838	0.0148693	0.57112	0.515633	0.683467	0.56182	0.0100703	0.186623	0.669043	0.669043	0.881369	0.719845	0.719845	0.934689	0.0627732
	FDR	0.00359971	0.00277863	0.0118956	0.0900749	0.0230083	0.0158033	0.0203477	0.0707207	0.226935	0.00384644	0.0381315	0.0929145	0.969609	0.137442	0.224159	0.48884	0.0910545	0.0542071	0.689654	0.641479	0.778018	0.67985	0.041432	0.315235	0.773833	0.773833	0.91637	0.800445	0.800445	0.956271	0.14521
Lactococcus	Speraman's Rho	0.274054	0.444608	0.115577	0.0892803	0.0902925	0.318858	0.209232	0.201032	0.293952	0.395688	0.266626	0.132807	0.170613	0.307116	0.321692	0.211155	0.230286	0.246179	-0.171003	-0.160745	-0.296589	-0.0402989	-0.265918	-0.0197388	-0.187304	-0.187304	-0.0524345	-0.120964	-0.120964	-0.125013	-0.0218646
	P-Value	0.0913579	0.00457135	0.483523	0.588855	0.58462	0.0478765	0.201128	0.219756	0.0693138	0.0126536	0.100847	0.420258	0.299062	0.0571992	0.0458205	0.196924	0.158426	0.130859	0.29794	0.328288	0.0667385	0.807558	0.10179	0.905062	0.253539	0.253539	0.75123	0.463229	0.463229	0.44828	0.894892
	FDR	0.19066	0.0223144	0.612108	0.702237	0.698633	0.118866	0.334826	0.35161	0.157184	0.04859	0.202397	0.550155	0.430649	0.137278	0.115251	0.328777	0.280779	0.24552	0.430108	0.457855	0.152545	0.858217	0.202876	0.935934	0.38737	0.38737	0.813362	0.592933	0.592933	0.57765	0.928752
Coprococcus_1	Speraman's Rho	0.13412	0.169701	-0.19651	0.187525	0.22661	0.255367	0.33222	0.214662	-0.0289221	0.20727	0.198562	-0.0621709	0.278537	0.311766	0.445727	0.192183	0.389429	0.338396	0.104416	0.0875861	-0.226812	0.175325	-0.202511	-0.52582	-0.56826	-0.56826	-0.495241	-0.476711	-0.476711	-0.49838	-0.321081
	P-Value	0.415638	0.301688	0.230525	0.252968	0.165363	0.116644	0.0387995	0.189417	0.861254	0.205481	0.225594	0.706925	0.0859726	0.053348	0.00445832	0.241157	0.0142673	0.0351057	0.527	0.595974	0.164975	0.285711	0.216312	0.000586545	0.000160795	0.000160795	0.00134854	0.00215393	0.00215393	0.00124244	0.0462576
	FDR	0.547843	0.433348	0.366802	0.387525	0.288633	0.226982	0.106931	0.319018	0.905259	0.339132	0.359951	0.795291	0.184777	0.130759	0.0221379	0.380566	0.0533634	0.100103	0.6528	0.703444	0.288832	0.420894	0.349008	0.00637453	0.00370472	0.00370472	0.0112574	0.0149477	0.0149477	0.0108432	0.115845
Alistipes	Speraman's Rho	0.0563645	0.18039	-0.0141265	0.43069	0.453161	0.448403	0.420467	0.247179	-0.0967015	0.269548	0.245559	0.0661977	0.0341703	0.306696	0.253252	0.238069	0.236348	0.313275	-0.225968	-0.10871	-0.519459	-0.0981881	-0.443342	-0.220052	-0.236396	-0.236396	-0.176426	-0.190799	-0.190799	-0.12946	-0.133205
	P-Value	0.733243	0.2718	0.93198	0.00619987	0.00376701	0.00419771	0.00769468	0.129252	0.558126	0.0970284	0.131862	0.688867	0.836392	0.0575581	0.119808	0.144443	0.147453	0.0521438	0.166596	0.510049	0.000701963	0.552061	0.00470229	0.178277	0.147369	0.147369	0.282649	0.244627	0.244627	0.432168	0.418853
	FDR	0.807549	0.40454	0.956899	0.0281191	0.0197254	0.0212095	0.0340933	0.243298	0.676801	0.200317	0.245801	0.782618	0.883966	0.137566	0.228507	0.264965	0.267086	0.128354	0.289034	0.637284	0.00697122	0.675132	0.0227606	0.30653	0.268622	0.268622	0.418524	0.381857	0.381857	0.563187	0.549566
Butyricicoccus	Speraman's Rho	0.26711	0.497263	0.173323	0.166827	0.22635	0.351875	0.335172	0.352786	0.351249	0.33912	0.32424	0.0876651	0.331213	0.487625	0.498861	0.322417	0.457053	0.472541	0.00313876	0.0550691	-0.491876	-0.137137	-0.397834	-0.452599	-0.540981	-0.540981	-0.462925	-0.388014	-0.388014	-0.454421	-0.202359
	P-Value	0.100207	0.00127933	0.291335	0.310071	0.165861	0.028038	0.036996	0.0276062	0.028338	0.0346921	0.0440342	0.595641	0.0394302	0.00163993	0.00122685	0.0453062	0.00344375	0.00238486	0.98487	0.739157	0.00147108	0.405128	0.0121373	0.00381575	0.000376753	0.000376753	0.00300195	0.0146552	0.0146552	0.00365954	0.216666
	FDR	0.202524	0.0109984	0.424833	0.443178	0.288629	0.0877712	0.103445	0.0868917	0.0882308	0.0994162	0.113739	0.704495	0.108152	0.0127649	0.0110417	0.114962	0.0188914	0.0154346	0.986583	0.804829	0.0117687	0.536445	0.0475584	0.0198006	0.00529292	0.00529292	0.0174659	0.0541114	0.0541114	0.0195175	0.348602
Ruminococcus_1	Speraman's Rho	-0.249968	-0.162508	-0.386895	-0.112501	-0.0890082	0.000101261	0.108045	0.244443	-0.0926869	-0.0593388	-0.0618703	-0.301149	0.257991	0.255886	0.371222	0.120095	0.165966	0.0631867	-0.243075	-0.173257	-0.298415	-0.183964	0.0558959	-0.403119	-0.368866	-0.368866	-0.468533	-0.372437	-0.372437	-0.237456	-0.354919
	P-Value	0.124847	0.322941	0.0149685	0.495316	0.589996	0.999512	0.512655	0.133682	0.574656	0.719722	0.70828	0.0624624	0.112805	0.115876	0.0199823	0.46647	0.312609	0.702354	0.135941	0.291521	0.0649989	0.262254	0.73538	0.0109414	0.0208453	0.0208453	0.00262702	0.0195489	0.0195489	0.145509	0.026617
	FDR	0.237334	0.454802	0.0538865	0.622931	0.702144	0.999512	0.639154	0.24839	0.691027	0.801857	0.795261	0.145074	0.222519	0.226254	0.0685107	0.594439	0.443505	0.793247	0.251774	0.424031	0.149161	0.395441	0.802233	0.0437654	0.0710466	0.0710466	0.015928	0.0678324	0.0678324	0.266074	0.0851743
Prevotellaceae_UCG-001	Speraman's Rho	0.187842	0.121426	-0.175967	0.276026	0.330685	0.461764	0.469255	0.420467	-0.0714036	0.418341	0.40994	0.218533	0.396797	0.469255	0.478162	0.227643	0.458728	0.340402	-0.445153	-0.323701	-0.496179	-0.458135	-0.216205	-0.249507	-0.173323	-0.173323	-0.0565818	-0.0565818	-0.0565818	-0.0679184	0.0505086
	P-Value	0.252152	0.461509	0.283923	0.0889578	0.0397648	0.0030851	0.00258192	0.00769468	0.665771	0.00804163	0.00954744	0.181367	0.0123846	0.00258192	0.00207833	0.163392	0.00331231	0.03397	0.00451601	0.0444074	0.00131603	0.00335829	0.186178	0.125568	0.291334	0.291334	0.732252	0.732252	0.732252	0.681201	0.760093
	FDR	0.388341	0.592048	0.419333	0.189076	0.107533	0.0177702	0.016165	0.0340933	0.771598	0.0350907	0.0398502	0.309075	0.0478759	0.016165	0.0147792	0.288692	0.0187048	0.0978337	0.0222327	0.113683	0.0111475	0.0185997	0.315407	0.237139	0.426994	0.426994	0.81111	0.81111	0.81111	0.781617	0.821414
Erysipelatoclostridium	Speraman's Rho	-0.558061	-0.473527	-0.446352	-0.332538	-0.389011	-0.301463	-0.292275	-0.145982	0.106228	-0.386946	-0.281021	-0.322008	0.14181	-0.0335532	0.0660741	-0.204417	-0.151764	-0.300637	-0.0463645	-0.0608088	0.0933296	-0.0970226	0.485025	0.075882	0.205181	0.205181	-0.0273588	0.00681389	0.00681389	0.191202	-0.07805
	P-Value	0.000222986	0.00232838	0.00439627	0.0386013	0.014381	0.0621765	0.0709929	0.375207	0.519812	0.0149539	0.0830967	0.0455961	0.389155	0.839307	0.689418	0.211929	0.356379	0.0629316	0.779266	0.71307	0.571995	0.556813	0.00175139	0.646143	0.210188	0.210188	0.868686	0.967161	0.967161	0.243614	0.636723
	FDR	0.00377765	0.0152403	0.0220196	0.106896	0.0534415	0.144995	0.159113	0.508516	0.645284	0.0541726	0.181302	0.11519	0.518873	0.885423	0.781703	0.343862	0.487587	0.144994	0.834307	0.797531	0.689266	0.678064	0.0132737	0.750359	0.343945	0.343945	0.911408	0.977342	0.977342	0.383392	0.740914
Jeotgalicoccus	Speraman's Rho	-0.392416	-0.47616	-0.681324	-0.0401695	0.00850003	0.0128871	0.222646	0.325058	0.0444997	-0.148339	-0.114476	-0.401695	0.279537	0.275291	0.443098	-0.150259	0.204275	0.0270082	-0.40397	-0.333969	-0.268573	-0.186649	0.0560728	-0.471889	-0.191152	-0.191152	-0.429663	-0.363582	-0.363582	-0.142581	-0.347541
	P-Value	0.0134767	0.00218327	1.80304e-06	0.808165	0.959041	0.937936	0.173085	0.0434726	0.787936	0.367462	0.487726	0.0112533	0.0848061	0.0898464	0.00472789	0.361225	0.212253	0.870355	0.0107584	0.0377226	0.0982896	0.255233	0.734573	0.00242291	0.243738	0.243738	0.00633775	0.022895	0.022895	0.386553	0.0301692
	FDR	0.0510697	0.0146228	0.000346185	0.85728	0.974264	0.957892	0.298495	0.113819	0.838911	0.499193	0.616075	0.0447026	0.184333	0.188187	0.0226939	0.491881	0.343421	0.911499	0.0436398	0.104967	0.200762	0.387901	0.8044	0.0155066	0.382543	0.382543	0.0285199	0.0757902	0.0757902	0.520221	0.0905075
[Eubacterium]_coprostanoligenes_group	Speraman's Rho	-0.142107	-0.190673	-0.464219	-0.202098	-0.0678841	-0.0530636	0.00507835	0.161367	-0.0538239	-0.0808391	-0.0857102	-0.1623	0.109272	0.0836374	0.161367	-0.0631167	0.0688169	-0.0842592	-0.283823	-0.233708	-0.0967997	-0.349725	0.125197	-0.206451	-0.0259152	-0.0259152	-0.0913067	-0.00725479	-0.00725479	0.0371031	-0.131934
	P-Value	0.38815	0.244946	0.00291153	0.217271	0.681353	0.748342	0.975523	0.326394	0.744856	0.624688	0.603899	0.323568	0.50785	0.612709	0.326394	0.702669	0.67721	0.610061	0.0799427	0.152162	0.557724	0.0290793	0.447606	0.207319	0.875559	0.875559	0.58039	0.965038	0.965038	0.822565	0.423348
	FDR	0.519941	0.380293	0.0171126	0.348602	0.780237	0.811761	0.98063	0.457428	0.809503	0.729859	0.711341	0.454574	0.635917	0.717318	0.457428	0.792049	0.778589	0.717132	0.176425	0.271347	0.677741	0.0900519	0.578074	0.341187	0.915285	0.915285	0.69502	0.97863	0.97863	0.870951	0.552944
[Eubacterium]_xylanophilum_group	Speraman's Rho	-0.348074	-0.0921674	-0.116282	-0.188664	-0.330162	-0.336437	-0.397166	-0.275304	0.00394233	-0.331174	-0.14413	-0.0473684	0.00965634	-0.136032	-0.218826	0.112753	-0.302834	-0.227126	0.235675	0.165587	0.178543	-0.216343	0.393117	0.33664	0.156509	0.156509	0.204453	0.269231	0.269231	0.287449	0.326113
	P-Value	0.0299001	0.576811	0.480842	0.250046	0.0400981	0.0362446	0.012296	0.0898313	0.980997	0.039455	0.381363	0.774609	0.953475	0.408957	0.180768	0.494343	0.060939	0.164377	0.148643	0.313732	0.276821	0.18589	0.0132965	0.0361255	0.34136	0.34136	0.211845	0.0974376	0.0974376	0.0760009	0.0427564
	FDR	0.0916088	0.692173	0.611401	0.386129	0.107928	0.101839	0.0478548	0.188842	0.984415	0.107706	0.515646	0.830865	0.970321	0.540273	0.308969	0.623067	0.144448	0.288662	0.266724	0.444004	0.410951	0.315848	0.0507206	0.102002	0.472652	0.472652	0.344697	0.200443	0.200443	0.169676	0.112971
Lachnospiraceae_NK4A136_group	Speraman's Rho	-0.500416	-0.438328	-0.479867	-0.587045	-0.604453	-0.646761	-0.538664	-0.411134	0.0151123	-0.578947	-0.407085	-0.411336	0.194365	-0.182591	-0.143522	-0.0255061	-0.240486	-0.277328	0.347439	0.116194	0.185628	0.172757	0.532186	0.00566802	-0.166026	-0.166026	-0.272672	-0.236235	-0.236235	-0.21417	-0.281377
	P-Value	0.00117764	0.00525332	0.00199247	8.55435e-05	4.59851e-05	8.64448e-06	0.000403671	0.00931979	0.927246	0.00011282	0.0101112	0.00928165	0.235755	0.265895	0.383394	0.877509	0.14029	0.0874004	0.0302213	0.481174	0.257889	0.292938	0.000488289	0.972682	0.312434	0.312434	0.093069	0.147653	0.147653	0.190457	0.0826916
	FDR	0.01112	0.0246009	0.0147137	0.00273739	0.0020375	0.000995844	0.00528442	0.0391839	0.953739	0.00324923	0.0413052	0.0393105	0.37409	0.397806	0.517178	0.914006	0.25817	0.186454	0.090194	0.610476	0.38988	0.42395	0.00573989	0.979483	0.445451	0.445451	0.192834	0.266609	0.266609	0.319835	0.181104
Desulfovibrio	Speraman's Rho	-0.326143	-0.302763	-0.181178	-0.323887	-0.403239	-0.47915	-0.53502	-0.606275	-0.267202	-0.476316	-0.408907	-0.157692	-0.254779	-0.538866	-0.633806	-0.254453	-0.527126	-0.541498	0.268475	0.155263	0.326923	0.0562992	0.441093	0.449798	0.324762	0.324762	0.344534	0.261741	0.261741	0.219636	0.154453
	P-Value	0.0427365	0.0610022	0.269675	0.0442783	0.0109154	0.00202819	0.000449493	4.30021e-05	0.100085	0.00217495	0.00974822	0.337678	0.117517	0.000401253	1.48088e-05	0.118002	0.00056507	0.000370972	0.0984172	0.345266	0.0422136	0.733541	0.0049429	0.00406725	0.0436748	0.0436748	0.0317249	0.107487	0.107487	0.17912	0.347818
	FDR	0.113964	0.144005	0.402416	0.113858	0.043967	0.014603	0.00550868	0.00225175	0.20299	0.0147385	0.0403955	0.46868	0.227911	0.00537492	0.00142165	0.227321	0.00625924	0.005342	0.200312	0.475773	0.113093	0.804799	0.023337	0.0207322	0.113831	0.113831	0.0927592	0.213492	0.213492	0.307063	0.477008
Mucispirillum	Speraman's Rho	-0.279035	-0.563562	-0.307758	-0.15489	-0.278194	-0.42701	-0.382466	-0.492002	-0.417314	-0.474792	-0.354323	-0.0656003	-0.296435	-0.494027	-0.566107	-0.308969	-0.537356	-0.477627	0.0311867	-0.102652	0.319498	-0.0980895	0.468718	0.454545	0.529972	0.529972	0.466694	0.368698	0.368698	0.398259	0.123912
	P-Value	0.0853905	0.000187179	0.0566545	0.346442	0.0863761	0.00670622	0.0162636	0.00146632	0.00821397	0.00225763	0.0268905	0.691535	0.0668861	0.00139167	0.000172443	0.0556385	0.000419618	0.00210592	0.850508	0.534039	0.047406	0.552463	0.00261538	0.00364909	0.00052066	0.00052066	0.0027452	0.020908	0.020908	0.0120372	0.452319
	FDR	0.184906	0.00347791	0.137113	0.476254	0.184954	0.0299441	0.0574715	0.0118958	0.0355733	0.0149471	0.0855741	0.782562	0.152278	0.0114514	0.00331091	0.135223	0.00525434	0.0147928	0.895599	0.657278	0.118207	0.674192	0.0160262	0.0196437	0.00599801	0.00599801	0.0164712	0.070427	0.070427	0.0474892	0.581553
Enterorhabdus	Speraman's Rho	-0.104003	-0.0797507	0.137375	-0.307404	-0.32532	-0.41247	-0.346273	-0.346273	-0.213116	-0.142214	-0.209221	0.0480794	-0.241916	-0.227441	-0.359836	0.0691331	-0.276026	-0.110228	0.0499114	0.0463586	0.205678	-0.17322	0.234627	0.547497	0.566743	0.566743	0.45397	0.437472	0.437472	0.486158	0.354168
	P-Value	0.528642	0.629374	0.404305	0.0569543	0.0432936	0.00907042	0.0308178	0.0308178	0.192702	0.387791	0.201152	0.771315	0.137875	0.163777	0.0244473	0.675808	0.0889578	0.504122	0.762848	0.779293	0.209061	0.291627	0.15051	0.000309456	0.000168926	0.000168926	0.00369766	0.00535278	0.00535278	0.00170201	0.026962
	FDR	0.653429	0.733845	0.536589	0.137262	0.113868	0.0387004	0.0915003	0.0915003	0.322663	0.520671	0.3339	0.828876	0.254539	0.288487	0.0791105	0.778531	0.189076	0.632623	0.822847	0.832788	0.343074	0.423116	0.269235	0.00457042	0.00360375	0.00360375	0.01954	0.0248645	0.0248645	0.0130714	0.0853302
Anaerotruncus	Speraman's Rho	-0.597871	-0.648077	-0.458315	-0.45703	-0.498532	-0.620103	-0.569288	-0.56615	-0.285191	-0.691568	-0.588319	-0.363498	-0.190175	-0.505416	-0.481729	-0.284745	-0.533354	-0.553599	0.186595	0.0483855	0.340925	-0.0450666	0.519992	0.283227	0.302724	0.302724	0.169653	0.12724	0.12724	0.208219	-0.0678206
	P-Value	5.83953e-05	8.17308e-06	0.0033443	0.00344559	0.00123749	2.54941e-05	0.000155488	0.000172198	0.0784382	1.08753e-06	8.18428e-05	0.0229287	0.246203	0.00103104	0.00190227	0.0789257	0.000471961	0.000256438	0.255372	0.769899	0.0336787	0.785297	0.00069158	0.0806061	0.061038	0.061038	0.301829	0.440172	0.440172	0.203366	0.681635
	FDR	0.00240255	0.00117692	0.0187021	0.0187232	0.0109661	0.0020978	0.00373171	0.00342021	0.174442	0.000313209	0.00277303	0.0750392	0.381217	0.009898	0.0142299	0.174851	0.00566353	0.00399211	0.387091	0.8289	0.0974821	0.83765	0.0069886	0.17721	0.143502	0.143502	0.432471	0.572323	0.572323	0.336606	0.779012
Ruminiclostridium_6	Speraman's Rho	-0.521929	-0.254171	-0.309263	-0.520296	-0.572325	-0.593987	-0.552384	-0.537605	0.067793	-0.465331	-0.331106	-0.257617	0.0206766	-0.323312	-0.275635	0.0608361	-0.499848	-0.362486	0.266174	0.175119	0.384452	-0.015552	0.699666	0.313999	0.0885897	0.0885897	0.160036	0.098593	0.098593	0.125418	0.0138678
	P-Value	0.000654953	0.118425	0.0553946	0.00068572	0.000140723	6.70729e-05	0.000266291	0.000416536	0.681758	0.00283574	0.0394977	0.113346	0.900573	0.044678	0.0894296	0.712947	0.00119541	0.0233403	0.101448	0.286287	0.0156717	0.925135	7.1857e-07	0.0515735	0.591752	0.591752	0.330453	0.550415	0.550415	0.4468	0.933223
	FDR	0.00698617	0.227376	0.1352	0.00705312	0.0035242	0.00241462	0.00403641	0.00533167	0.777609	0.0168391	0.107315	0.222823	0.932968	0.11387	0.188687	0.798944	0.0109294	0.075955	0.202897	0.420666	0.0560676	0.954978	0.000413896	0.127495	0.702782	0.702782	0.459761	0.67599	0.67599	0.57833	0.95647

## Sheet: Supplementary Table 9
Supplementary Table 9. Prediction of functional profiles by Tax4Fun2 analysis
KO/Sample	Description	Ctrl_001	Ctrl_002	Ctrl_003	Ctrl_004	Ctrl_005	Ctrl_006	Ctrl_007	Ctrl_008	Ctrl_009	Ctrl_010	CIA_001	CIA_003	CIA_004	CIA_005	CIA_006	CIA_007	CIA_008	CIA_009	CIA_010	CIA_011	CIA_012	CIA_013	CIA_014	CIA_015	CIA_016	CIA_017	CIA_018	CIA_019	CIA_020	CIA_021	CIA_022	CIA_023	CIA_024	CIA_025	CIA_026	CIA_027	CIA_028	CIA_029	CIA_030
K00001	alcohol dehydrogenase [EC:1.1.1.1]	0.000466193	0.000514193	0.00056601	0.000570496	0.000579624	0.000436721	0.000635106	0.000450678	0.000533032	0.000561451	0.000573104	0.000540916	0.000543925	0.000759643	0.000376264	0.000568309	0.000684768	0.000501051	0.000587221	0.000542589	0.000585231	0.000572698	0.000549893	0.000489411	0.000455783	0.000462171	0.000561375	0.000493832	0.000502251	0.000534292	0.000528843	0.000636061	0.000570856	0.000466862	0.000684157	0.000852082	0.000538757	0.000636129	0.000584164
K00002	alcohol dehydrogenase (NADP+) [EC:1.1.1.2]	0.000120335	0.000156204	0.000184376	0.000224432	0.000176606	0.0001613	0.000184227	3.39193e-05	0.000120415	0.000169708	0.000261575	0.000222313	0.000271147	0.000250135	9.66421e-05	0.000305445	0.000250574	0.000295691	0.000221711	0.000357709	0.00025676	0.000338262	0.000329087	0.000342846	0.000264564	0.000260098	0.000311578	0.000262606	0.000309157	0.000233033	7.48509e-05	0.000229216	0.000205153	0.000294535	0.000220099	0.00027906	0.00023318	0.000219976	0.000269738
K00003	homoserine dehydrogenase [EC:1.1.1.3]	0.00033405	0.00037268	0.000265018	0.00026415	0.000273825	0.000215828	0.00028294	0.000424785	0.000278103	0.000268618	0.000205629	0.00017946	0.00017853	0.000193801	0.000272025	0.000239319	0.000205688	0.000189841	0.00026553	0.000212514	0.000213957	0.000181944	0.000192594	0.000174025	0.00021844	0.000204892	0.000209915	0.00024097	0.000210984	0.000236405	0.000337117	0.000233279	0.000224953	0.000180914	0.000234556	0.000201583	0.000245948	0.000234613	0.000228152
K00004	(R,R)-butanediol dehydrogenase / meso-butanediol dehydrogenase / diacetyl reductase [EC:1.1.1.4 1.1.1.- 1.1.1.303]	1.69677e-05	1.17342e-05	7.21674e-06	3.59182e-06	5.63214e-06	9.31095e-06	9.2672e-06	2.05519e-05	4.47714e-06	3.4935e-06	1.98838e-05	2.25953e-05	9.39507e-06	1.3245e-05	7.38641e-06	1.46847e-05	1.6342e-05	1.75523e-05	1.61949e-05	4.05078e-06	6.4248e-06	1.25258e-05	1.10056e-05	4.9016e-06	1.69291e-06	9.04913e-06	1.89046e-05	3.54651e-06	1.57342e-05	3.08133e-05	0.000138995	5.35736e-05	3.16863e-05	7.65026e-06	4.10048e-05	2.88989e-06	3.35997e-06	3.28558e-06	1.51052e-05
K00005	glycerol dehydrogenase [EC:1.1.1.6]	9.33699e-05	0.000116601	0.000156584	0.000159407	0.000119975	0.000103859	0.000125436	2.16809e-05	7.62173e-05	0.000120718	0.000210498	0.000160387	0.000168625	0.000149512	7.11468e-05	0.000231468	0.000173807	0.000206594	0.0001538	0.000256669	0.000194096	0.000254625	0.00025582	0.000262439	0.000199715	0.000203809	0.000230425	0.00018605	0.000236627	0.000174457	6.59488e-05	0.000167992	0.00015383	0.000221972	0.000153723	0.000185272	0.000194432	0.000155421	0.000209901
K00007	D-arabinitol 4-dehydrogenase [EC:1.1.1.11]	1.39789e-06	1.74451e-06	1.455e-06	1.2199e-06	1.06602e-06	2.73185e-05	7.69397e-06	5.85967e-06	1.24498e-05	7.18453e-06	4.73987e-06	4.90254e-06	6.27515e-06	3.52284e-06	6.10742e-05	1.06166e-06	4.33608e-06	1.41606e-05	7.08441e-06	8.11061e-07	9.14055e-07	8.63977e-08	1.45863e-07	9.12678e-07	1.058e-06	9.65674e-06	2.53732e-06	2.80438e-06	3.03739e-06	6.37086e-07	6.83455e-06	4.54459e-06	1.05025e-06	5.46435e-06	3.14633e-06	5.18111e-06	2.33628e-06	3.99265e-06	6.36297e-07
K00008	L-iditol 2-dehydrogenase [EC:1.1.1.14]	0.000217823	0.000173686	0.000286115	0.000284775	0.00024444	0.000321992	0.000231445	9.63339e-05	0.000216957	0.000241568	0.000428792	0.000433638	0.000394844	0.000301877	0.000369461	0.000381921	0.000342422	0.000424944	0.000313466	0.00043176	0.000345416	0.000451685	0.000423241	0.00046787	0.000391053	0.000390422	0.000431816	0.000380087	0.000433742	0.000417256	0.000516435	0.000432803	0.000395779	0.000457943	0.000376589	0.000258169	0.000347559	0.000277671	0.000356614
K00009	mannitol-1-phosphate 5-dehydrogenase [EC:1.1.1.17]	0.000317123	0.000296941	0.000265172	0.000245312	0.000237833	0.000235689	0.00013687	0.000320734	0.000185544	0.00025741	0.000207562	0.000225051	0.000213621	0.000136335	8.9254e-05	0.000188975	0.000142721	0.000216827	0.000234679	0.000148486	0.000225826	0.00020305	0.000197719	0.000234865	0.000296762	0.000255518	0.000189682	0.000224665	0.000232617	0.0002001	0.000135043	0.000176133	0.000193173	0.00023556	0.000159613	0.00010703	0.000275743	0.0001674	0.000171976
K00010	myo-inositol 2-dehydrogenase / D-chiro-inositol 1-dehydrogenase [EC:1.1.1.18 1.1.1.369]	3.36472e-05	2.66151e-05	2.20808e-05	1.85079e-05	1.94645e-05	0.000149019	0.000127725	8.32372e-05	0.000135307	5.84321e-05	4.47907e-05	4.56778e-05	4.02063e-05	2.94512e-05	0.000379394	4.22276e-05	6.42975e-05	7.47163e-05	3.78312e-05	4.92195e-05	1.59257e-05	1.01031e-05	2.36193e-05	1.25481e-05	1.10262e-05	5.90293e-05	1.98244e-05	4.04459e-05	2.06372e-05	6.33291e-05	0.000117658	5.10689e-05	9.05216e-05	4.91712e-05	4.92803e-05	2.81903e-05	1.85619e-05	8.05467e-05	6.27002e-05
K00012	UDPglucose 6-dehydrogenase [EC:1.1.1.22]	2.13032e-05	1.88083e-05	2.16365e-05	2.38908e-05	2.45068e-05	0.000111626	0.000121263	6.04667e-05	0.00012197	5.40188e-05	3.71585e-05	3.77744e-05	3.75935e-05	3.74927e-05	0.000247112	3.67881e-05	5.72019e-05	5.30218e-05	3.66004e-05	4.88497e-05	2.13183e-05	1.71962e-05	1.99564e-05	1.49812e-05	1.30488e-05	4.34957e-05	2.66911e-05	4.52019e-05	1.86663e-05	6.67277e-05	9.84624e-05	4.83493e-05	9.12998e-05	4.25837e-05	5.6094e-05	4.70094e-05	2.54578e-05	8.49487e-05	6.0003e-05
K00013	histidinol dehydrogenase [EC:1.1.1.23]	6.93612e-05	5.31763e-05	4.76579e-05	4.46485e-05	6.69855e-05	0.000116861	0.000146682	0.000117802	0.000161871	6.26165e-05	8.41917e-05	8.91949e-05	7.8391e-05	7.42187e-05	0.000127955	6.49098e-05	8.50726e-05	6.78833e-05	5.38728e-05	8.19947e-05	4.45893e-05	2.98168e-05	4.25907e-05	2.61169e-05	2.23592e-05	5.58724e-05	5.91305e-05	8.20043e-05	4.16832e-05	0.000107382	0.000258358	9.09145e-05	0.000120961	6.20835e-05	9.27516e-05	3.9618e-05	3.79797e-05	9.91609e-05	8.92904e-05
K00014	shikimate dehydrogenase [EC:1.1.1.25]	7.95758e-05	5.86851e-05	6.0653e-05	4.85002e-05	7.39633e-05	0.000124498	0.000152887	0.000120539	0.000167335	6.66067e-05	9.42861e-05	0.000100003	8.09147e-05	7.85159e-05	0.000262303	7.92382e-05	9.50651e-05	8.10287e-05	6.15748e-05	9.12871e-05	6.35487e-05	3.79516e-05	4.77347e-05	3.0799e-05	2.45491e-05	6.95532e-05	7.04072e-05	9.70023e-05	5.41018e-05	0.00011147	0.00028191	9.8624e-05	0.000132347	7.24328e-05	0.000100789	5.0914e-05	6.22947e-05	0.000105081	9.51298e-05
K00015	glyoxylate reductase [EC:1.1.1.26]	0.000343569	0.000357421	0.000495502	0.000561893	0.000444473	0.000512843	0.000515127	0.000131646	0.000412387	0.000467389	0.000731024	0.00066838	0.000740992	0.000584599	0.00029169	0.000753813	0.000617172	0.000781554	0.000545725	0.000898719	0.000650803	0.000868931	0.000841281	0.000913376	0.000736642	0.000720623	0.000794486	0.000702987	0.000802648	0.000711303	0.000399695	0.000623917	0.000673388	0.000827356	0.000586362	0.000576	0.000626301	0.000599933	0.000724552
K00016	L-lactate dehydrogenase [EC:1.1.1.27]	0.00137335	0.00143766	0.00176743	0.00191193	0.00169209	0.00151058	0.00149138	0.000816433	0.00126603	0.00168809	0.00197558	0.00187638	0.00205022	0.00196479	0.000937781	0.00210323	0.00192438	0.00212162	0.00181777	0.00227313	0.00209783	0.00246754	0.00236444	0.0025087	0.00219467	0.00206854	0.00225522	0.00194187	0.00226358	0.00188567	0.000790028	0.00185206	0.00178207	0.00221135	0.00185013	0.0021841	0.00197688	0.00183714	0.00202631
K00018	glycerate dehydrogenase [EC:1.1.1.29]	0.000183874	0.000192118	0.000203068	0.000228185	0.000208585	0.000255337	0.000299215	0.000151131	0.00025922	0.000197534	0.000294801	0.000282815	0.000298664	0.000265955	0.000589533	0.000325959	0.000288682	0.000328318	0.000231706	0.000395093	0.000261011	0.000312272	0.000323885	0.000316638	0.000243395	0.000281699	0.000315503	0.00030272	0.000309166	0.000301916	0.000348537	0.0002758	0.000303924	0.000313137	0.000262224	0.000243869	0.000232788	0.00027644	0.000318235
K00019	3-hydroxybutyrate dehydrogenase [EC:1.1.1.30]	0.000119073	0.00012206	0.000132192	0.000151318	0.000142271	0.000132381	0.000215232	0.000113195	0.000181571	0.000138236	0.000247	0.000200874	0.000270202	0.000230933	6.21353e-05	0.000220707	0.000184235	0.000196552	0.000147516	0.000237963	0.000182258	0.000211685	0.000208766	0.000211928	0.000164289	0.000193176	0.000227884	0.000195982	0.000207135	0.000229066	0.000272803	0.000199085	0.000226462	0.000204915	0.000203401	0.000175004	0.000166839	0.000204539	0.000230799
K00020	3-hydroxyisobutyrate dehydrogenase [EC:1.1.1.31]	7.15184e-05	5.38769e-05	8.37168e-05	7.79156e-05	0.000111464	0.000104299	9.02905e-05	6.34638e-05	0.000113474	7.67461e-05	8.77409e-05	0.000102679	9.05727e-05	0.000137468	3.82041e-05	7.66936e-05	0.000125908	8.27226e-05	8.55271e-05	7.47055e-05	0.000101994	6.27674e-05	7.17522e-05	5.02374e-05	4.13891e-05	7.16617e-05	8.23117e-05	8.89127e-05	6.2983e-05	4.9333e-05	8.78184e-05	8.25556e-05	4.87644e-05	7.18578e-05	9.40186e-05	0.000147494	7.39283e-05	9.08423e-05	7.37281e-05
K00021	hydroxymethylglutaryl-CoA reductase (NADPH) [EC:1.1.1.34]	0	0	0	0	9.69106e-08	0	3.35981e-08	0	2.9343e-07	2.93696e-08	7.32026e-08	1.33706e-07	5.63637e-08	5.04637e-08	3.80857e-08	3.12253e-08	3.46886e-07	1.38829e-07	0	0	0	0	0	0	0	1.14571e-07	0	6.59854e-08	0	0	4.91694e-08	0	2.38694e-08	3.06126e-08	0	7.61928e-08	0	0	0
K00023	acetoacetyl-CoA reductase [EC:1.1.1.36]	0.000567955	0.000678878	0.000442116	0.000453459	0.000425963	0.000314783	0.000307916	0.000683924	0.000299347	0.000440969	0.00028611	0.00019765	0.000249889	0.00021294	0.000395641	0.000391836	0.000225702	0.000325599	0.000444839	0.000303494	0.000366647	0.000327288	0.000334797	0.000343567	0.000433147	0.000384377	0.000352352	0.000372992	0.000396084	0.000284794	0.000215607	0.000284764	0.000217999	0.000299775	0.000275029	0.000292073	0.000458886	0.000289082	0.000314288
K00024	malate dehydrogenase [EC:1.1.1.37]	0.000499463	0.000521679	0.000587477	0.000618796	0.000569536	0.000555746	0.000543572	0.000409002	0.000496885	0.000591853	0.000619564	0.000587448	0.000631816	0.000622186	0.000563639	0.000623686	0.000608227	0.00064979	0.00059541	0.000657579	0.00063547	0.000712736	0.000683624	0.000721625	0.000672644	0.000634701	0.000659716	0.000593504	0.000662417	0.000600014	0.000303381	0.000586958	0.00058619	0.000656105	0.000596726	0.000684641	0.000618218	0.000611531	0.00062471
K00027	malate dehydrogenase (oxaloacetate-decarboxylating) [EC:1.1.1.38]	0.00041983	0.000496062	0.000389624	0.000423763	0.00037678	0.000337338	0.000407527	0.00045147	0.000350318	0.00038753	0.000390539	0.000312194	0.000348664	0.000303966	0.000529127	0.000481271	0.000348649	0.000424198	0.000420511	0.000490233	0.000405004	0.000451121	0.00045586	0.000461076	0.000439242	0.000432045	0.000460316	0.000443288	0.000469724	0.000421237	0.000394995	0.000392194	0.000382152	0.000422084	0.000377282	0.000362061	0.000440288	0.000386429	0.000442628
K00029	malate dehydrogenase (oxaloacetate-decarboxylating)(NADP+) [EC:1.1.1.40]	0.000339633	0.000386462	0.000267889	0.000267954	0.000262524	0.000271987	0.000295295	0.000442432	0.000294755	0.000277739	0.000253143	0.000202737	0.000218175	0.000190663	0.00052552	0.000264524	0.000201797	0.000237963	0.000280747	0.000239808	0.000219659	0.000198254	0.000213337	0.000203409	0.000241971	0.000247812	0.00023116	0.000264624	0.000241804	0.000250788	0.000351762	0.000240329	0.000233261	0.000216682	0.000229584	0.000181651	0.000271001	0.000238381	0.000244405
K00030	isocitrate dehydrogenase (NAD+) [EC:1.1.1.41]	1.09934e-05	8.89672e-06	5.21952e-06	2.22281e-06	3.11625e-06	3.85983e-06	7.46252e-06	1.42868e-05	2.68919e-06	1.46318e-06	1.16963e-05	1.83727e-05	4.8347e-06	1.01224e-05	5.84209e-05	1.03073e-05	8.03582e-06	7.17327e-06	1.13764e-05	2.59491e-06	5.13128e-06	1.16015e-05	8.92961e-06	3.87841e-06	7.95788e-07	5.06992e-06	1.82546e-05	2.57743e-06	1.30874e-05	3.01054e-05	0.000137737	4.83966e-05	3.15471e-05	3.31857e-06	3.8474e-05	1.21698e-06	1.61855e-06	1.06024e-06	1.30421e-05
K00031	isocitrate dehydrogenase [EC:1.1.1.42]	6.77987e-05	4.91088e-05	5.23636e-05	4.40844e-05	6.73035e-05	0.000118239	0.000141476	0.000106959	0.000163298	6.35689e-05	7.58289e-05	8.06198e-05	7.62001e-05	7.13802e-05	0.000259941	6.39147e-05	8.75474e-05	6.40544e-05	4.5277e-05	8.24896e-05	4.58836e-05	2.11987e-05	4.43458e-05	2.47953e-05	2.24165e-05	5.67722e-05	4.16512e-05	8.20046e-05	3.33203e-05	7.9182e-05	0.00013877	4.92918e-05	9.37783e-05	6.23769e-05	5.64466e-05	3.90461e-05	3.90935e-05	9.92725e-05	8.41087e-05
K00032	phosphogluconate 2-dehydrogenase [EC:1.1.1.43]	0	0	0	0	0	0	0	0	2.61991e-08	0	6.10022e-08	2.47603e-08	3.13131e-08	6.54159e-08	0	0	0	0	2.77168e-08	0	0	0	0	0	0	0	0	0	0	0	0	0	0	0	0	0	0	0	0
K00033	6-phosphogluconate dehydrogenase [EC:1.1.1.44 1.1.1.343]	0.000451894	0.000454546	0.00050007	0.000508934	0.000482269	0.000450127	0.000375949	0.000365992	0.000362048	0.000485857	0.000492984	0.000491262	0.000510809	0.000504225	0.00031162	0.000491631	0.000473395	0.000525957	0.000506956	0.000475017	0.000535547	0.000569558	0.000530193	0.000568944	0.000551041	0.000521035	0.000541294	0.000478595	0.000547581	0.000468687	0.000351551	0.000506549	0.000450647	0.000520064	0.000502268	0.000546475	0.000529564	0.000447685	0.000463672
K00034	glucose 1-dehydrogenase [EC:1.1.1.47]	0.000467896	0.00044982	0.000444953	0.000439056	0.000433461	0.000401917	0.00030651	0.000424532	0.00036025	0.00041908	0.000465188	0.000440437	0.000498062	0.00038807	0.000218646	0.000417359	0.000334803	0.000461136	0.000392203	0.000405003	0.000453557	0.000451714	0.000469651	0.000502194	0.000503583	0.000489986	0.000443757	0.000426083	0.000479862	0.000387292	0.000256093	0.00033658	0.000347084	0.000460182	0.000325935	0.000315734	0.000453885	0.000362597	0.000411814
K00035	D-galactose 1-dehydrogenase [EC:1.1.1.48]	0	0	0	0	0	0	0	0	0	0	0	0	0	2.40303e-08	0	0	0	0	0	0	0	0	0	0	0	0	0	0	0	0	0	0	0	0	0	0	0	0	0
K00036	glucose-6-phosphate 1-dehydrogenase [EC:1.1.1.49 1.1.1.363]	0.000453135	0.000456869	0.000508661	0.000517475	0.000492558	0.000455915	0.000383724	0.00036477	0.000368299	0.000494047	0.000500867	0.000500359	0.000519981	0.000521871	0.000277443	0.000488583	0.000487282	0.000531308	0.000509455	0.000481468	0.000533447	0.000575645	0.000536922	0.00057448	0.000555427	0.000518692	0.000541241	0.000471241	0.000547306	0.000474215	0.000338278	0.000511862	0.000454717	0.00051889	0.000509914	0.000558144	0.000519489	0.000456854	0.000468547
K00038	3alpha(or 20beta)-hydroxysteroid dehydrogenase [EC:1.1.1.53]	0.000154577	0.000177491	0.000196885	0.000232271	0.000201124	0.000188551	0.000197665	7.85704e-05	0.000162273	0.000181537	0.000301665	0.000257607	0.00033298	0.000288581	0.00015119	0.000320073	0.000245355	0.000317771	0.000225697	0.000358003	0.000283451	0.000335683	0.000340374	0.000347457	0.000268291	0.000287258	0.000329802	0.000288982	0.00032473	0.000236931	0.00013278	0.000222759	0.000204267	0.000308182	0.000215946	0.00027134	0.000254637	0.00022858	0.000286833
K00039	ribitol 2-dehydrogenase [EC:1.1.1.56]	0	0	1.44345e-08	0	3.23035e-08	0	0	0	0	1.8356e-08	0	0	1.56566e-08	2.40303e-08	0	0	0	0	0	0	2.78675e-08	0	0	0	0	0	0	2.74939e-08	2.12108e-08	0	0	0	0	0	0	0	2.90583e-08	0	0
K00040	fructuronate reductase [EC:1.1.1.57]	2.06389e-05	1.73652e-05	1.32942e-05	1.13453e-05	1.11374e-05	1.64641e-05	9.3729e-05	5.14235e-05	7.35653e-05	2.19721e-05	3.11656e-05	3.29696e-05	1.11146e-05	1.63422e-05	0.000138204	3.3776e-05	3.52308e-05	7.54183e-06	1.56778e-05	4.23152e-05	9.18699e-06	1.80067e-05	1.99254e-05	9.23898e-06	5.43884e-06	1.20242e-05	2.57738e-05	3.01186e-05	1.38728e-05	8.84581e-05	0.000207679	7.06992e-05	0.000111541	2.22898e-05	6.92723e-05	6.34033e-06	1.18533e-05	6.14854e-05	6.27506e-05
K00041	tagaturonate reductase [EC:1.1.1.58]	1.85365e-05	1.46658e-05	1.49484e-05	1.18064e-05	1.12308e-05	4.93457e-05	9.68578e-05	4.93123e-05	8.83132e-05	3.01442e-05	2.76571e-05	2.86074e-05	1.54499e-05	1.61798e-05	6.42713e-05	3.12684e-05	3.83702e-05	1.76231e-05	1.28673e-05	4.2728e-05	9.82635e-06	8.69737e-06	1.98178e-05	7.74241e-06	6.40536e-06	2.13272e-05	1.0614e-05	3.09287e-05	6.80221e-06	5.98196e-05	9.33728e-05	3.17435e-05	8.45001e-05	2.74125e-05	3.61078e-05	1.22743e-05	1.41605e-05	6.61466e-05	5.74685e-05
K00042	2-hydroxy-3-oxopropionate reductase [EC:1.1.1.60]	2.64163e-05	2.11193e-05	1.65391e-05	1.61916e-05	1.77725e-05	4.13967e-05	0.000100902	5.36008e-05	9.06821e-05	2.44599e-05	3.48083e-05	4.30835e-05	2.02408e-05	2.3236e-05	0.000140092	5.2394e-05	5.3202e-05	2.34605e-05	2.79734e-05	6.62101e-05	2.3e-05	1.20323e-05	2.43127e-05	8.07545e-06	7.866e-06	2.10706e-05	1.95455e-05	6.49485e-05	1.38058e-05	6.20763e-05	0.000113838	3.97889e-05	8.74786e-05	4.2387e-05	3.99301e-05	1.81069e-05	3.26562e-05	6.67755e-05	6.00412e-05
K00043	4-hydroxybutyrate dehydrogenase [EC:1.1.1.61]	9.85736e-06	6.06851e-06	1.75495e-05	2.22507e-06	3.45648e-06	3.03219e-05	9.98985e-06	9.91818e-06	1.49999e-05	8.13292e-06	4.9729e-05	4.01736e-05	3.81833e-05	3.47075e-05	6.35599e-05	1.35388e-05	2.0553e-05	2.08129e-05	1.24338e-05	5.08362e-06	7.8252e-06	2.57753e-06	1.0727e-05	2.92983e-06	2.24837e-06	1.91089e-05	3.54384e-06	5.89745e-06	7.84517e-06	2.30267e-06	2.49043e-05	1.36834e-05	4.571e-06	1.41124e-05	6.62938e-06	6.5643e-06	1.67925e-05	6.12709e-06	1.02564e-05
K00045	mannitol 2-dehydrogenase [EC:1.1.1.67]	6.04267e-06	7.08627e-06	2.36437e-06	2.52694e-06	2.67196e-06	2.92683e-05	1.43716e-05	1.73266e-05	1.34978e-05	8.1574e-06	1.2949e-05	1.41226e-05	8.17743e-06	7.10637e-06	6.45413e-05	4.56056e-06	5.56257e-06	1.8121e-05	1.68011e-05	1.20935e-06	1.2206e-06	9.48215e-06	1.97957e-07	3.27941e-06	1.21258e-06	9.94024e-06	2.02874e-05	4.70441e-06	1.30034e-05	2.99305e-05	0.000127976	4.77448e-05	2.9148e-05	5.82788e-06	3.97968e-05	5.27181e-06	2.51063e-06	3.99265e-06	6.54477e-06
K00046	gluconate 5-dehydrogenase [EC:1.1.1.69]	0.000173171	0.000187618	0.000203419	0.000222736	0.000179224	0.000299247	0.000449443	0.000189009	0.000374914	0.000224473	0.000334787	0.000313185	0.000307501	0.000274981	0.000399032	0.000368256	0.000336808	0.000330508	0.000235051	0.000459747	0.000245963	0.000306717	0.000343574	0.00031243	0.000241261	0.000288246	0.000289899	0.000340313	0.000288342	0.000374855	0.000376984	0.000287575	0.00043044	0.000346852	0.000277955	0.000241774	0.000246253	0.000375641	0.000400256
K00048	lactaldehyde reductase [EC:1.1.1.77]	5.26673e-05	4.00996e-05	3.32557e-05	2.90447e-05	3.11022e-05	9.01735e-05	0.000196721	0.000103718	0.000177847	5.45699e-05	5.47158e-05	7.73078e-05	3.58699e-05	4.39266e-05	7.01763e-05	8.47093e-05	0.000103166	3.79331e-05	3.80795e-05	0.000114053	2.65198e-05	2.21016e-05	5.31888e-05	1.72341e-05	1.5352e-05	4.29818e-05	2.3339e-05	8.44345e-05	1.92352e-05	0.000122862	0.000208982	7.44138e-05	0.00017287	6.84386e-05	7.36601e-05	2.10134e-05	3.18374e-05	0.000132686	0.000123362
K00050	hydroxypyruvate reductase [EC:1.1.1.81]	3.01926e-08	3.04331e-08	7.8565e-08	1.49208e-07	2.989e-07	1.16074e-07	1.37152e-07	0	5.70392e-08	1.59854e-07	2.4902e-07	2.62795e-07	2.21563e-07	3.20444e-07	6.90983e-08	9.91402e-08	0	6.29691e-08	1.96116e-07	0	1.61791e-07	2.508e-07	2.15018e-07	1.61986e-07	1.62037e-07	2.07865e-07	1.34603e-07	5.98582e-08	1.07751e-07	1.47315e-07	0	3.37917e-07	2.59836e-07	1.6662e-07	2.27575e-07	3.1103e-07	1.42344e-07	2.16403e-07	8.39582e-08
K00052	3-isopropylmalate dehydrogenase [EC:1.1.1.85]	8.02687e-05	6.06423e-05	6.34541e-05	4.73813e-05	7.28542e-05	0.0001291	0.000157273	0.0001315	0.000169745	6.79303e-05	0.000100359	0.000103471	8.03089e-05	7.97323e-05	0.000258778	7.36666e-05	9.44666e-05	7.28494e-05	6.47174e-05	8.43482e-05	4.86677e-05	4.08542e-05	4.63355e-05	3.02339e-05	2.29734e-05	5.84943e-05	7.756e-05	8.76538e-05	5.43431e-05	0.000138996	0.000382915	0.000134946	0.000150706	6.48374e-05	0.000130749	4.01775e-05	4.47927e-05	0.000100748	9.68739e-05
K00053	ketol-acid reductoisomerase [EC:1.1.1.86]	7.23119e-05	5.4116e-05	5.32313e-05	4.53885e-05	6.89416e-05	0.000121932	0.000148347	0.000118241	0.000164684	6.46499e-05	8.27505e-05	8.95861e-05	7.76332e-05	7.45995e-05	0.000258074	6.73167e-05	8.8691e-05	6.66223e-05	5.43417e-05	8.27913e-05	4.62279e-05	3.06258e-05	4.43026e-05	2.70345e-05	2.25596e-05	5.68294e-05	5.93346e-05	8.35485e-05	4.29893e-05	0.000108491	0.000259898	9.14362e-05	0.000121799	6.27694e-05	9.34078e-05	3.98457e-05	3.92242e-05	9.9902e-05	9.00758e-05
K00054	hydroxymethylglutaryl-CoA reductase [EC:1.1.1.88]	0.00043673	0.000442302	0.000496347	0.000502931	0.000474526	0.000412782	0.000355818	0.000342714	0.000343493	0.000474031	0.000484365	0.000473966	0.00049922	0.00049443	0.000209025	0.000475954	0.000461767	0.000493398	0.000483755	0.000467433	0.000518191	0.000554054	0.000527169	0.000562018	0.000548259	0.000499317	0.000510859	0.000462015	0.000523867	0.000436479	0.000201975	0.000452623	0.00041121	0.000505985	0.000455354	0.000530289	0.000513985	0.000438618	0.000452639
K00055	aryl-alcohol dehydrogenase [EC:1.1.1.90]	0.000117681	6.22618e-05	0.000167257	0.000165426	0.00014447	0.000195387	0.000103914	1.69035e-05	0.00012993	0.000154381	0.000228348	0.000252325	0.00025797	0.000173045	0.00012907	0.00018701	0.000172468	0.000236329	0.000147925	0.000213497	0.00021245	0.000257543	0.000246299	0.000290951	0.000257576	0.000245129	0.000223938	0.000205515	0.000240178	0.000211784	7.958e-05	0.000173481	0.000209659	0.000276921	0.00016017	0.000133977	0.00020152	0.000168087	0.00019729
K00057	glycerol-3-phosphate dehydrogenase (NAD(P)+) [EC:1.1.1.94]	0.000510191	0.000497452	0.000543423	0.000549082	0.000544094	0.000530121	0.000504669	0.000458958	0.000504631	0.000536766	0.000557025	0.000562576	0.000575809	0.000567012	0.000465939	0.000542117	0.000549959	0.000565214	0.000536299	0.000555307	0.000566223	0.000586077	0.000570649	0.000590525	0.000571597	0.000559204	0.000571276	0.000543106	0.000569682	0.00054554	0.000466013	0.000544057	0.000539603	0.000569161	0.000549185	0.000570366	0.00054868	0.00054077	0.000543757
K00058	D-3-phosphoglycerate dehydrogenase / 2-oxoglutarate reductase [EC:1.1.1.95 1.1.1.399]	0.000878625	0.000917683	0.000997406	0.00107965	0.00100361	0.00101225	0.00105754	0.000702373	0.000955022	0.000967599	0.00116331	0.00110585	0.00116592	0.00109087	0.00117437	0.00126163	0.00113574	0.00127931	0.00105282	0.00141586	0.00116643	0.00135029	0.00134139	0.00137039	0.00117155	0.00119361	0.00132071	0.00119312	0.0012999	0.00118876	0.00105103	0.00114203	0.00113152	0.00126836	0.00111789	0.00114784	0.00108227	0.00110723	0.00123631
K00059	3-oxoacyl-[acyl-carrier protein] reductase [EC:1.1.1.100]	0.00233205	0.00243095	0.00222883	0.00223926	0.00214894	0.00216051	0.00218281	0.00242633	0.00213873	0.00223077	0.00233708	0.0021715	0.00232179	0.00211606	0.00198352	0.00231017	0.00203865	0.00228219	0.00223901	0.00225356	0.00219651	0.00223817	0.00225894	0.00229047	0.00232422	0.00229725	0.00223688	0.00226558	0.00230422	0.00222642	0.00214044	0.00213173	0.00218325	0.0022501	0.00208756	0.00199348	0.00232471	0.00214775	0.00224264
K00060	threonine 3-dehydrogenase [EC:1.1.1.103]	2.30101e-05	2.00148e-05	1.87836e-05	1.304e-05	1.80027e-05	8.11763e-05	3.4922e-05	3.31895e-05	4.72405e-05	1.39354e-05	4.10049e-05	5.00294e-05	2.53798e-05	2.17712e-05	0.000254521	3.53305e-05	5.48898e-05	4.87907e-05	4.35178e-05	5.248e-05	8.8532e-06	1.36796e-06	1.04793e-05	3.51088e-06	6.33374e-06	2.21498e-05	9.63984e-06	5.52085e-05	1.43746e-05	7.26299e-06	3.27953e-05	2.57255e-05	4.40334e-06	4.12939e-05	1.00293e-05	9.74108e-06	2.21966e-05	1.31146e-05	5.74072e-06
K00064	D-threo-aldose 1-dehydrogenase [EC:1.1.1.122]	1.51745e-06	1.86707e-06	1.58305e-06	1.48954e-06	1.51941e-06	2.7593e-05	7.90232e-06	5.93117e-06	1.25959e-05	7.39473e-06	5.18497e-06	5.28524e-06	6.5665e-06	4.02278e-06	6.28981e-05	1.25736e-06	4.5343e-06	1.43508e-05	7.56799e-06	9.07616e-07	1.15865e-06	4.1619e-07	4.61662e-07	1.2674e-06	1.32014e-06	1.00275e-05	2.76731e-06	3.0186e-06	3.25615e-06	8.48645e-07	6.83455e-06	5.32526e-06	1.4857e-06	5.70532e-06	3.463e-06	5.67778e-06	2.67639e-06	4.27722e-06	7.79753e-07
K00065	2-dehydro-3-deoxy-D-gluconate 5-dehydrogenase [EC:1.1.1.127]	1.42638e-05	6.88974e-06	1.11402e-05	2.89091e-06	4.53169e-06	6.31405e-06	3.31706e-06	9.76232e-06	3.89264e-06	2.23211e-06	3.6934e-05	3.18388e-05	3.60399e-05	3.34864e-05	0.000270019	1.63352e-05	2.30608e-05	1.42573e-05	9.63903e-06	5.38369e-06	8.10374e-06	2.86877e-06	1.22381e-05	3.35354e-06	2.06891e-06	1.31053e-05	1.73923e-06	3.97016e-06	7.94452e-06	2.24925e-06	1.89997e-05	1.48079e-05	4.07367e-06	1.08716e-05	5.58574e-06	2.58134e-06	8.29769e-06	3.53324e-06	1.12174e-05
K00066	GDP-mannose 6-dehydrogenase [EC:1.1.1.132]	0	0	0	0	0	0	0	0	0	0	0	0	0	0	0	0	0	0	0	0	0	0	0	0	0	0	0	0	0	0	0	0	0	2.18662e-08	0	0	0	0	0
K00067	dTDP-4-dehydrorhamnose reductase [EC:1.1.1.133]	0.000490806	0.000492685	0.000529634	0.000547244	0.000507661	0.000516211	0.000566823	0.000451985	0.000523295	0.000545173	0.00054471	0.000543467	0.000551498	0.000535639	0.00039788	0.000585438	0.00055039	0.000560123	0.000541437	0.000590641	0.000574649	0.000620099	0.00060256	0.000620144	0.000592718	0.000579771	0.00059345	0.000566054	0.000590559	0.000610085	0.000535272	0.000580621	0.000631567	0.000599046	0.000584632	0.000578366	0.00057551	0.000588783	0.000604045
K00068	sorbitol-6-phosphate 2-dehydrogenase [EC:1.1.1.140]	0.000225807	0.000272662	0.000146621	0.000135806	0.000133381	7.57975e-05	7.50703e-05	0.000311515	8.21992e-05	0.000144782	5.15207e-05	1.98113e-05	1.64025e-05	1.45004e-05	4.24523e-05	7.68825e-05	2.29172e-05	4.58143e-05	0.000138767	2.11137e-05	7.32016e-05	3.37156e-05	3.74409e-05	3.51404e-05	0.000110439	7.39642e-05	4.51671e-05	8.1664e-05	7.03255e-05	4.89036e-05	6.13899e-05	5.82677e-05	2.97501e-05	3.19733e-05	5.04939e-05	3.59144e-05	0.000136448	5.13289e-05	4.4702e-05
K00073	ureidoglycolate dehydrogenase (NAD+) [EC:1.1.1.350]	3.21101e-06	1.92438e-06	1.13717e-06	6.54754e-07	1.39779e-06	2.34877e-06	1.00952e-06	4.83336e-06	1.23343e-06	8.94777e-07	4.46648e-05	3.22731e-05	6.21741e-05	4.98328e-05	6.3133e-06	6.2934e-06	9.67715e-06	1.59778e-05	4.01962e-06	1.27407e-06	1.7178e-06	2.14464e-07	1.69324e-06	9.1194e-07	6.56812e-07	4.1595e-06	7.41984e-07	1.6537e-06	1.92724e-06	6.5706e-07	1.19863e-06	3.86778e-06	3.73697e-07	2.93307e-06	1.87287e-06	7.63345e-07	1.02397e-06	1.04865e-06	1.60226e-06
K00074	3-hydroxybutyryl-CoA dehydrogenase [EC:1.1.1.157]	9.26568e-05	0.00011926	0.000158929	0.000170005	0.00012477	0.000106876	0.000209105	5.31145e-05	0.000146118	0.000137754	0.000234589	0.000167882	0.000172119	0.00014838	6.66506e-05	0.000242074	0.000186178	0.000204383	0.00015196	0.000293669	0.000190376	0.000258796	0.000254205	0.000264314	0.000202974	0.000201428	0.000237393	0.000209737	0.000232508	0.000230376	0.000116652	0.000178851	0.000229133	0.000234908	0.000180122	0.00018848	0.000208817	0.000212905	0.000250151
K00075	UDP-N-acetylmuramate dehydrogenase [EC:1.3.1.98]	0.000545931	0.000521492	0.000570237	0.000573588	0.000589574	0.000569414	0.000534634	0.000502247	0.00055867	0.000564437	0.000573629	0.000579219	0.000596555	0.00058749	0.000471258	0.000557429	0.000573412	0.000585171	0.000550412	0.000569577	0.000597893	0.000596691	0.000588942	0.000605431	0.000585108	0.00059108	0.00059878	0.0005676	0.000589767	0.000561022	0.00049762	0.000552952	0.000546503	0.000588583	0.000567114	0.000595546	0.000566321	0.00056993	0.000568886
K00076	7-alpha-hydroxysteroid dehydrogenase [EC:1.1.1.159]	2.37173e-06	9.11927e-07	9.81547e-07	2.36605e-07	8.37762e-07	1.2237e-06	4.05978e-07	1.59862e-06	1.04796e-07	3.42645e-07	1.05447e-06	1.23801e-06	6.41919e-07	3.96398e-07	2.46343e-06	3.57618e-06	5.88881e-06	8.30498e-07	1.97581e-06	1.08624e-06	7.8958e-07	5.75985e-08	1.22988e-06	4.06265e-07	5.26709e-07	3.63686e-06	3.46223e-07	5.20421e-07	1.60915e-06	4.9447e-07	7.99003e-07	3.03079e-06	1.34976e-07	2.70047e-06	1.69611e-06	4.44369e-07	5.91421e-07	8.99812e-07	1.49839e-06
K00077	2-dehydropantoate 2-reductase [EC:1.1.1.169]	0.000246096	0.000290973	0.000331265	0.000388267	0.000318149	0.000325924	0.000404222	0.000140989	0.000315205	0.000319702	0.000440996	0.000369091	0.000437116	0.000377396	0.000270311	0.000539764	0.000428195	0.000507799	0.000365882	0.000629621	0.000447708	0.000568428	0.000575663	0.000590461	0.000455025	0.000479795	0.00054078	0.000473147	0.000536161	0.000453596	0.000238859	0.000391131	0.000419776	0.000523075	0.000384293	0.000439677	0.000408731	0.000432187	0.000518552
K00082	5-amino-6-(5-phosphoribosylamino)uracil reductase [EC:1.1.1.193]	0	0	0	0	0	0	0	0	0	0	0	0	0	0	0	0	0	0	0	0	0	0	0	0	0	2.72789e-08	0	0	0	0	0	0	0	0	0	0	0	0	0
K00086	1,3-propanediol dehydrogenase [EC:1.1.1.202]	8.3193e-05	0.000111238	0.000128266	0.000158042	0.000115532	9.57306e-05	0.000120645	1.65239e-05	6.9643e-05	0.000117032	0.000168274	0.000132387	0.000165448	0.000139786	6.85481e-05	0.000219584	0.000158814	0.000203455	0.000147372	0.000251477	0.000183638	0.000250798	0.00024348	0.000258793	0.000198563	0.000195573	0.00022897	0.000178766	0.000231273	0.00017156	4.58915e-05	0.000158296	0.000149225	0.00021226	0.000150865	0.000183659	0.000170655	0.000152926	0.00019996
K00087	xanthine dehydrogenase molybdenum-binding subunit [EC:1.17.1.4]	1.75843e-05	1.0371e-05	2.00345e-05	3.92166e-06	4.34445e-06	4.95663e-06	2.52074e-06	5.61898e-06	5.85714e-06	1.23528e-06	2.26103e-05	3.28288e-05	6.7471e-06	1.99515e-05	0.000134657	1.76286e-05	1.57574e-05	4.97803e-06	5.3764e-06	7.20677e-06	1.51862e-05	7.82214e-06	2.6375e-05	5.12445e-06	1.57913e-06	1.16852e-05	1.86072e-06	3.63213e-06	9.31613e-06	2.36246e-06	4.95931e-05	1.51675e-05	1.04327e-05	8.164e-06	3.82996e-06	2.87603e-06	1.52912e-05	2.49567e-06	2.08898e-05
K00088	IMP dehydrogenase [EC:1.1.1.205]	0.000855222	0.000813195	0.00083138	0.000815546	0.000822804	0.000802284	0.000667656	0.00082063	0.000742218	0.000819438	0.000795805	0.000811711	0.000835837	0.000743706	0.000556372	0.000735754	0.000711768	0.000789921	0.000778341	0.000710025	0.000807236	0.000792296	0.000782532	0.000836104	0.000880376	0.000834507	0.000777588	0.000779313	0.000811347	0.000758632	0.000610707	0.000722717	0.000729504	0.00081549	0.000719384	0.000691888	0.000822903	0.000732342	0.000736202
K00090	glyoxylate/hydroxypyruvate/2-ketogluconate reductase [EC:1.1.1.79 1.1.1.81 1.1.1.215]	9.33665e-05	0.000121153	0.00013629	0.000167963	0.000124807	0.000108334	0.000207157	5.4849e-05	0.000141308	0.000139104	0.00019256	0.000149849	0.000174829	0.000149157	6.78431e-05	0.000240688	0.000183526	0.000212332	0.000151989	0.000291886	0.000187604	0.000259571	0.000254599	0.000264426	0.000203105	0.000199422	0.000237004	0.000206075	0.000231043	0.000229818	0.000115684	0.000178048	0.000229246	0.000229961	0.000180708	0.000188868	0.000182177	0.000213086	0.000248368
K00091	dihydroflavonol-4-reductase [EC:1.1.1.219]	9.9408e-06	1.16997e-05	1.23808e-05	1.55691e-05	1.16106e-05	9.88801e-06	1.18208e-05	2.61919e-06	7.72953e-06	1.22066e-05	1.68024e-05	1.47751e-05	1.69172e-05	1.53055e-05	6.34052e-05	2.64254e-05	1.6364e-05	2.3969e-05	1.88563e-05	2.32934e-05	2.43974e-05	2.5881e-05	2.39082e-05	2.45124e-05	1.8374e-05	2.25368e-05	2.64833e-05	2.42572e-05	2.55046e-05	1.60074e-05	1.47232e-05	1.79337e-05	1.53706e-05	2.39369e-05	1.78044e-05	2.36152e-05	2.62647e-05	1.52471e-05	1.98615e-05
K00094	galactitol-1-phosphate 5-dehydrogenase [EC:1.1.1.251]	4.75474e-08	1.27803e-07	0	3.91622e-08	5.53775e-08	2.43725e-07	0	9.17869e-08	2.61991e-08	0	1.56863e-07	0	0	4.80606e-08	3.43859e-06	4.46075e-08	9.91104e-08	9.91639e-08	4.03873e-07	0	0	0	5.20939e-08	8.50321e-08	0	1.40292e-07	0	1.8853e-07	1.45446e-07	0	0	6.5987e-07	5.11488e-08	0	0	9.07057e-08	1.7435e-07	0	6.61088e-08
K00096	glycerol-1-phosphate dehydrogenase [NAD(P)+] [EC:1.1.1.261]	1.36142e-05	1.1932e-05	8.67226e-06	7.48962e-06	9.10799e-06	3.14131e-05	1.4562e-05	1.44136e-05	2.11584e-05	4.55473e-06	9.47669e-06	2.53483e-05	9.73213e-06	1.43765e-05	1.56469e-06	1.62684e-05	1.90123e-05	1.50688e-05	1.54881e-05	2.64174e-05	6.61389e-06	3.56823e-06	1.16083e-05	2.08329e-06	2.36338e-06	3.25983e-06	3.71942e-06	2.5102e-05	5.88954e-06	2.99805e-06	2.76578e-05	9.44927e-06	4.80571e-06	1.40818e-05	1.84668e-06	2.42335e-06	8.41673e-06	3.68714e-06	6.3032e-06
K00097	4-hydroxythreonine-4-phosphate dehydrogenase [EC:1.1.1.262]	1.01771e-05	5.75583e-06	5.16178e-06	2.93717e-06	4.77085e-06	3.84373e-05	1.14089e-05	1.45022e-05	1.63908e-05	1.0383e-05	8.64793e-06	8.72181e-06	8.38775e-06	5.16465e-06	0.000122312	8.80069e-06	1.80604e-05	1.74413e-05	1.28327e-05	4.27255e-06	2.67988e-06	1.48028e-06	2.55405e-06	1.92362e-06	2.56353e-06	1.70078e-05	3.77984e-06	3.95978e-06	6.81224e-06	1.72715e-06	8.6306e-06	1.26097e-05	1.42819e-06	1.21572e-05	6.99067e-06	7.0955e-06	5.79431e-06	7.00842e-06	4.16155e-06
K00098	L-idonate 5-dehydrogenase [EC:1.1.1.264]	7.70267e-06	7.95573e-06	1.11723e-05	5.53769e-06	7.5175e-06	2.54617e-05	1.32293e-05	1.09383e-05	1.74486e-05	2.86353e-06	2.28039e-05	2.42341e-05	7.84394e-06	8.58483e-06	4.56212e-06	1.38228e-05	1.97849e-05	1.40689e-05	1.65766e-05	2.5056e-05	3.62278e-06	6.04784e-07	4.30491e-06	9.28267e-07	2.02668e-06	3.08641e-06	3.21987e-06	2.63765e-05	4.13308e-06	2.93559e-06	1.23538e-05	8.06345e-06	1.54299e-06	1.59186e-05	1.6986e-06	1.86854e-06	1.35906e-05	3.57832e-06	1.3387e-06
K00099	1-deoxy-D-xylulose-5-phosphate reductoisomerase [EC:1.1.1.267]	7.37383e-05	5.53985e-05	5.07662e-05	4.62424e-05	6.97988e-05	0.0001176	0.000149424	0.000117326	0.000161509	6.28928e-05	8.2337e-05	9.23076e-05	7.76083e-05	7.33499e-05	0.000257224	6.65354e-05	8.86831e-05	7.40486e-05	5.30529e-05	8.82361e-05	4.862e-05	3.21091e-05	4.36467e-05	2.85071e-05	2.33067e-05	6.02543e-05	6.05351e-05	8.1749e-05	4.59475e-05	0.000109186	0.000264201	9.1785e-05	0.000128369	6.41655e-05	9.38422e-05	4.00497e-05	3.89028e-05	0.000102242	9.14647e-05
K00100	butanol dehydrogenase [EC:1.1.1.-]	6.69591e-05	5.16782e-05	4.33091e-05	4.55242e-05	6.92449e-05	0.000106353	0.000141534	0.000104839	0.000159851	5.43045e-05	4.65671e-05	7.15274e-05	4.57441e-05	4.89685e-05	6.41103e-05	7.13457e-05	9.29253e-05	5.12512e-05	5.02556e-05	0.000104489	4.56529e-05	2.00687e-05	4.56705e-05	2.39167e-05	2.29714e-05	4.74677e-05	4.17724e-05	0.000101969	3.13285e-05	8.0005e-05	0.000141864	4.9091e-05	9.34057e-05	6.8138e-05	5.4361e-05	3.5806e-05	3.56084e-05	9.81656e-05	8.27634e-05
K00101	L-lactate dehydrogenase (cytochrome) [EC:1.1.2.3]	4.34156e-05	3.80956e-05	9.91978e-05	0.000102968	0.000124129	7.94722e-05	9.96526e-05	7.51552e-06	8.68855e-05	9.89482e-05	0.000103774	0.00011885	0.000121848	0.000218547	6.04568e-05	7.05159e-05	0.00016828	8.52838e-05	0.000104265	7.51648e-05	0.000111461	0.000103119	8.72399e-05	7.08128e-05	5.43275e-05	5.53097e-05	9.4363e-05	5.72948e-05	6.60372e-05	6.5913e-05	2.6263e-05	0.00012323	7.53693e-05	6.20103e-05	0.000147112	0.000240465	6.72177e-05	0.000121624	8.36582e-05
K00102	D-lactate dehydrogenase (cytochrome) [EC:1.1.2.4]	2.7518e-06	1.34859e-06	1.083e-06	4.61788e-07	1.08371e-06	1.73654e-06	7.69957e-07	3.20795e-06	5.79291e-07	5.50679e-07	2.28243e-05	1.66575e-05	3.12192e-05	2.49995e-05	6.05253e-05	4.87802e-06	7.67279e-06	8.60247e-06	3.13398e-06	1.52074e-06	1.28191e-06	1.87195e-07	1.23723e-06	5.47985e-07	8.44227e-07	3.79567e-06	7.46853e-07	8.2089e-07	1.9215e-06	8.53612e-07	8.70709e-07	3.7939e-06	3.61451e-07	2.736e-06	1.90351e-06	5.33652e-07	7.88582e-07	9.41664e-07	1.51224e-06
K00103	L-gulonolactone oxidase [EC:1.1.3.8]	0	0	2.47449e-08	0	9.69106e-08	0	3.35981e-08	0	2.9343e-07	2.93696e-08	7.32026e-08	1.33706e-07	5.63637e-08	5.04637e-08	3.80857e-08	3.12253e-08	3.46886e-07	1.38829e-07	0	0	0	0	0	0	0	1.14571e-07	0	6.59854e-08	0	0	4.91694e-08	0	2.38694e-08	3.06126e-08	0	7.61928e-08	0	0	0
K00104	glycolate oxidase [EC:1.1.3.15]	9.00271e-05	2.26748e-05	0.00012297	0.000110094	0.000104128	0.000162021	6.03207e-05	1.2099e-05	0.000105611	0.000112473	0.000187102	0.000220503	0.000227271	0.000146347	0.000109076	0.000107446	0.000124146	0.000166342	9.45106e-05	0.000123928	0.000140031	0.000165374	0.000159631	0.000197922	0.000186615	0.000175008	0.000136355	0.000133814	0.000155768	0.000150736	5.37688e-05	0.000118444	0.000154941	0.000199581	0.000104806	6.22553e-05	0.000131424	0.000113212	0.000125241
K00105	alpha-glycerophosphate oxidase [EC:1.1.3.21]	5.65554e-06	2.24109e-06	5.98428e-06	1.40944e-06	2.85584e-06	6.70434e-06	2.95401e-06	3.1246e-06	4.70045e-06	2.98491e-06	2.19532e-06	2.4332e-06	2.0513e-06	3.11663e-06	2.78489e-06	1.179e-05	4.71874e-06	3.40132e-06	7.43096e-06	1.04234e-06	1.37659e-05	3.92381e-06	2.87339e-06	1.79746e-06	7.39826e-07	8.30745e-06	8.79043e-06	1.41674e-05	7.52427e-06	1.53357e-06	1.72197e-05	6.28978e-06	3.52205e-06	7.37955e-06	6.41988e-06	1.03999e-05	1.71415e-05	2.6296e-06	3.30911e-06
K00108	choline dehydrogenase [EC:1.1.99.1]	9.98866e-07	1.04822e-06	4.2221e-07	6.59945e-07	7.94898e-07	8.12734e-07	3.52955e-07	1.60398e-06	9.5714e-07	8.95925e-07	3.72312e-06	1.82824e-06	2.16804e-06	1.68515e-06	2.6885e-06	4.73119e-07	1.51298e-06	5.94224e-06	1.14604e-06	2.48931e-07	2.34552e-07	6.07484e-07	7.54412e-07	4.61034e-07	5.58197e-08	4.98425e-07	1.92432e-07	3.72469e-07	5.14615e-07	1.56148e-07	3.01419e-07	5.29381e-07	1.05388e-07	3.55872e-07	3.12498e-07	3.54357e-07	4.35874e-07	1.69369e-07	9.63226e-08
K00111	glycerol-3-phosphate dehydrogenase [EC:1.1.5.3]	4.61492e-05	3.46314e-05	3.39409e-05	2.79864e-05	3.11564e-05	6.93349e-05	0.000192071	9.94919e-05	0.00016989	5.08489e-05	7.75656e-05	7.80211e-05	5.8651e-05	5.66714e-05	0.000141682	8.73275e-05	9.96399e-05	3.39544e-05	3.75573e-05	0.000110408	3.10925e-05	2.11456e-05	4.03141e-05	1.57928e-05	1.40452e-05	3.66855e-05	2.88462e-05	9.58576e-05	1.91045e-05	0.000122835	0.000187635	6.75339e-05	0.000168712	6.79964e-05	7.55664e-05	2.56189e-05	4.69871e-05	0.000130707	0.000113464
K00112	glycerol-3-phosphate dehydrogenase subunit B [EC:1.1.5.3]	6.53776e-08	6.39014e-08	0	8.8115e-08	1.97282e-07	2.36109e-06	3.14983e-07	4.79586e-07	4.71584e-07	2.01916e-07	7.84314e-08	0	0	4.80606e-08	1.7193e-06	2.23038e-08	4.95552e-08	4.9582e-08	2.01937e-07	0	0	0	2.6047e-08	4.25161e-08	0	9.74247e-08	0	9.42649e-08	7.27228e-08	0	0	3.29935e-07	2.55744e-08	0	3.3972e-07	9.34268e-07	3.48699e-07	6.4347e-07	1.48745e-07
K00113	glycerol-3-phosphate dehydrogenase subunit C [EC:1.1.5.3]	6.53776e-08	6.39014e-08	0	8.8115e-08	1.97282e-07	2.36109e-06	3.14983e-07	4.79586e-07	4.71584e-07	2.01916e-07	7.84314e-08	0	0	4.80606e-08	1.7193e-06	2.23038e-08	4.95552e-08	4.9582e-08	2.01937e-07	0	0	0	2.6047e-08	4.25161e-08	0	9.74247e-08	0	9.42649e-08	7.27228e-08	0	0	3.29935e-07	2.55744e-08	0	3.3972e-07	9.34268e-07	3.48699e-07	6.4347e-07	1.48745e-07
K00116	malate dehydrogenase (quinone) [EC:1.1.5.4]	1.97396e-06	2.03253e-06	8.69164e-07	1.30031e-06	1.4652e-06	1.50361e-06	6.72313e-07	3.16206e-06	1.62085e-06	1.76248e-06	4.45059e-05	3.30742e-05	6.24595e-05	5.09653e-05	4.41941e-06	3.15654e-06	5.92494e-06	1.96788e-05	3.19882e-06	4.97861e-07	4.69103e-07	1.21497e-06	1.48278e-06	8.79551e-07	1.11639e-07	8.12132e-07	3.84864e-07	5.84688e-07	9.56507e-07	3.12297e-07	5.53668e-07	7.28828e-07	1.61332e-07	6.81131e-07	6.24997e-07	5.87168e-07	8.06265e-07	3.38737e-07	1.59591e-07
K00117	quinoprotein glucose dehydrogenase [EC:1.1.5.2]	2.37737e-08	6.39014e-08	0	1.95811e-08	2.76888e-08	1.21863e-07	0	4.58934e-08	0	5.50679e-08	7.84314e-08	0	0	7.2091e-08	1.7193e-06	2.23038e-08	4.95552e-08	4.9582e-08	2.01937e-07	0	0	0	2.6047e-08	4.25161e-08	0	7.01458e-08	0	9.42649e-08	7.27228e-08	0	0	3.29935e-07	2.55744e-08	0	0	4.53528e-08	8.71748e-08	0	3.30544e-08
K00118	glucose-fructose oxidoreductase [EC:1.1.99.28]	1.23928e-05	1.1159e-05	9.39831e-06	7.24089e-06	9.93872e-06	2.77015e-05	1.3854e-05	1.53667e-05	1.84063e-05	4.82915e-06	2.35536e-05	2.57724e-05	1.27812e-05	1.20642e-05	3.66072e-06	1.78622e-05	2.71858e-05	2.62583e-05	1.94413e-05	2.73498e-05	4.29624e-06	2.81045e-06	6.56801e-06	2.04402e-06	2.81617e-06	6.71061e-06	4.30708e-06	2.63787e-05	6.22891e-06	3.62265e-06	1.34115e-05	1.01337e-05	1.71313e-06	1.82145e-05	4.01639e-06	2.60325e-06	1.20123e-05	4.81687e-06	2.54447e-06
K00121	S-(hydroxymethyl)glutathione dehydrogenase / alcohol dehydrogenase [EC:1.1.1.284 1.1.1.1]	3.26768e-05	3.91903e-05	3.93129e-05	4.90255e-05	3.99932e-05	5.26392e-05	4.62981e-05	1.85024e-05	3.65408e-05	3.53465e-05	5.88528e-05	5.50548e-05	5.60234e-05	4.81352e-05	2.16996e-05	7.26334e-05	6.19793e-05	7.59136e-05	5.73695e-05	9.31513e-05	5.33069e-05	6.91712e-05	6.99274e-05	7.15281e-05	5.64468e-05	5.49306e-05	6.56908e-05	7.40181e-05	6.74e-05	4.9642e-05	2.44619e-05	5.14861e-05	4.22818e-05	7.2448e-05	4.26649e-05	5.22196e-05	5.20583e-05	4.54551e-05	5.51648e-05
K00122	formate dehydrogenase [EC:1.17.1.9]	5.85922e-07	6.13498e-07	3.17559e-07	4.48326e-07	3.93026e-07	3.70242e-07	1.24826e-07	5.5684e-07	3.43499e-07	5.98609e-07	1.38399e-06	1.05231e-06	9.36785e-07	9.02973e-07	5.0199e-07	2.99242e-07	8.52762e-07	2.9429e-06	6.9061e-07	1.99144e-07	1.26952e-07	4.85987e-07	5.68511e-07	4.34018e-07	2.86255e-08	2.00045e-07	1.02012e-07	1.24868e-07	3.20519e-07	1.24919e-07	1.82678e-07	1.47968e-07	4.47552e-08	2.4235e-07	2.33739e-07	1.5168e-07	2.17937e-07	1.15964e-07	5.06146e-08
K00123	formate dehydrogenase major subunit [EC:1.17.1.9]	0.000202253	0.000136678	0.000150405	0.000137123	0.000237248	0.000214686	0.000244047	0.000270712	0.000347862	0.000161311	0.000116361	0.000117142	0.000116218	0.000118163	3.97206e-05	0.000113549	0.000158646	0.000113832	8.84039e-05	0.000109305	0.000167325	6.63701e-05	0.000112462	8.43451e-05	7.30856e-05	0.000175113	0.000161449	0.000152234	0.00011822	0.000166242	0.000366739	0.000118054	0.00014599	0.000122307	0.000160772	0.00013257	9.52864e-05	0.000207959	0.000189427
K00124	formate dehydrogenase iron-sulfur subunit	0.000265491	0.000180733	0.000198977	0.000178954	0.000325731	0.000331239	0.000237754	0.000333579	0.000409303	0.000204628	0.000142186	0.000150751	0.000160146	0.000155027	0.000292638	0.000130859	0.000198051	0.000173518	0.00013302	0.000119827	0.000224625	7.6642e-05	0.000132925	0.000107909	9.80838e-05	0.000242054	0.000212718	0.000199894	0.000160377	0.000141488	0.000362391	0.0001214	7.86168e-05	0.000161608	0.000169979	0.000183421	0.000125046	0.00021277	0.000185648
K00125	formate dehydrogenase (coenzyme F420) beta subunit [EC:1.17.98.3 1.8.98.6]	1.39789e-06	1.74451e-06	1.455e-06	1.2199e-06	1.06602e-06	2.73185e-05	7.69397e-06	5.85967e-06	1.24498e-05	7.16617e-06	4.73987e-06	4.90254e-06	6.27515e-06	3.49881e-06	6.10742e-05	1.06166e-06	4.33608e-06	1.41606e-05	7.08441e-06	8.11061e-07	9.14055e-07	8.63977e-08	1.45863e-07	9.12678e-07	1.058e-06	9.65674e-06	2.53732e-06	2.80438e-06	3.03739e-06	6.37086e-07	6.83455e-06	4.54459e-06	1.05025e-06	5.46435e-06	3.14633e-06	5.18111e-06	2.33628e-06	3.99265e-06	6.36297e-07
K00127	formate dehydrogenase subunit gamma	2.37737e-08	6.39014e-08	0	1.95811e-08	2.76888e-08	1.21863e-07	0	4.58934e-08	0	3.6712e-08	7.84314e-08	0	0	7.2091e-08	1.7193e-06	2.23038e-08	4.95552e-08	4.9582e-08	2.01937e-07	0	0	0	2.6047e-08	4.25161e-08	0	9.74247e-08	0	9.42649e-08	7.27228e-08	0	0	3.29935e-07	2.55744e-08	0	0	4.53528e-08	8.71748e-08	0	3.30544e-08
K00128	aldehyde dehydrogenase (NAD+) [EC:1.2.1.3]	7.89404e-05	5.72456e-05	6.05785e-05	4.94871e-05	7.66342e-05	8.49812e-05	6.56886e-05	8.44219e-05	8.95367e-05	4.7891e-05	0.000155091	0.00015038	0.000178278	0.000171301	0.000159341	6.479e-05	9.67777e-05	0.000113454	6.363e-05	5.83052e-05	6.18719e-05	3.93874e-05	5.51705e-05	3.38501e-05	2.38655e-05	5.97859e-05	6.06662e-05	6.12614e-05	5.61258e-05	5.8584e-05	0.000209113	8.80184e-05	5.85054e-05	5.37049e-05	7.81429e-05	5.38048e-05	3.95777e-05	5.1103e-05	5.81071e-05
K00130	betaine-aldehyde dehydrogenase [EC:1.2.1.8]	8.90852e-06	6.08785e-06	5.6892e-06	3.06112e-06	3.31793e-06	4.1308e-06	1.5997e-06	6.68899e-06	4.59099e-06	2.64053e-06	6.84239e-05	5.76294e-05	9.54164e-05	8.25152e-05	1.00213e-05	1.13794e-05	1.52118e-05	2.82986e-05	6.72877e-06	2.78576e-06	6.00785e-06	3.54618e-06	1.08237e-05	3.13075e-06	8.22146e-07	6.18736e-06	1.07739e-06	2.4116e-06	4.86107e-06	1.28165e-06	1.74995e-05	7.30763e-06	3.89664e-06	3.7966e-06	2.56465e-06	2.07787e-06	3.22722e-06	1.47806e-06	7.46925e-06
K00131	glyceraldehyde-3-phosphate dehydrogenase (NADP+) [EC:1.2.1.9]	2.34796e-06	8.48025e-07	9.87733e-07	2.32254e-07	7.13163e-07	1.10184e-06	4.05978e-07	1.55273e-06	2.35792e-07	3.61001e-07	9.76035e-07	1.23801e-06	5.9495e-07	3.72367e-07	7.44135e-07	3.55388e-06	5.83925e-06	7.80916e-07	1.77388e-06	1.08624e-06	7.05977e-07	5.75985e-08	1.31779e-06	3.63749e-07	5.48915e-07	3.54626e-06	3.46223e-07	4.44485e-07	1.47279e-06	4.78855e-07	7.99003e-07	2.69447e-06	1.21336e-07	2.6786e-06	1.68118e-06	4.10226e-07	4.41845e-07	8.99812e-07	1.46636e-06
K00132	acetaldehyde dehydrogenase (acetylating) [EC:1.2.1.10]	0.000106056	0.000124148	0.000158742	0.000161844	0.000123379	0.000111617	0.00012654	2.50496e-05	8.03306e-05	0.000123475	0.000192176	0.000167547	0.000173279	0.000162433	7.11174e-05	0.00024251	0.00018221	0.00021263	0.00015493	0.00025985	0.000203227	0.000260009	0.000274073	0.000266279	0.000200557	0.000209488	0.000231073	0.000186493	0.000242447	0.000176591	9.91036e-05	0.000174721	0.000161438	0.000222243	0.000156501	0.000187275	0.000185451	0.000157087	0.000222097
K00133	aspartate-semialdehyde dehydrogenase [EC:1.2.1.11]	0.000493564	0.000483448	0.000507515	0.000511722	0.000498869	0.000500848	0.00046773	0.000455534	0.000472441	0.000500503	0.000518832	0.000518654	0.000530623	0.000486722	0.000445554	0.000510564	0.000488634	0.000532769	0.0004948	0.000528262	0.000518036	0.000547002	0.000538533	0.00056465	0.000551514	0.000534584	0.000531503	0.000514649	0.00054202	0.000521325	0.000446192	0.000496656	0.000510555	0.000542469	0.000491948	0.000476454	0.000514744	0.000495488	0.000511791
K00134	glyceraldehyde 3-phosphate dehydrogenase [EC:1.2.1.12]	0.000504338	0.000488743	0.000532834	0.000536272	0.000534591	0.000522696	0.000494135	0.00045949	0.00050023	0.000527283	0.00056441	0.000567356	0.000592359	0.000580344	0.000465125	0.000524351	0.000539683	0.000556781	0.00052555	0.000532981	0.00055058	0.000564046	0.0005498	0.00056806	0.000553634	0.000542585	0.000550871	0.000528198	0.000550027	0.000530323	0.000462441	0.000531297	0.000526396	0.000550585	0.000536047	0.000554283	0.00053438	0.000527184	0.000525941
K00135	succinate-semialdehyde dehydrogenase / glutarate-semialdehyde dehydrogenase [EC:1.2.1.16 1.2.1.79 1.2.1.20]	0.000217792	0.000169942	0.000345215	0.000357423	0.00033548	0.000332187	0.000270875	4.1721e-05	0.000259779	0.000320734	0.000479139	0.000495036	0.000540112	0.000533408	0.000179562	0.000386417	0.000443773	0.000463909	0.000335736	0.000429108	0.000427247	0.000501066	0.000486065	0.000507724	0.000421102	0.000411841	0.000438813	0.000355427	0.000435218	0.000373234	0.000154444	0.000390158	0.000372438	0.000455533	0.00038989	0.000471271	0.000353696	0.000374157	0.000401967
K00137	aminobutyraldehyde dehydrogenase [EC:1.2.1.19]	7.54455e-06	4.15143e-06	5.37325e-06	2.64743e-06	2.00628e-06	2.32332e-06	7.36534e-07	2.34286e-06	3.2679e-06	1.17616e-06	3.20155e-06	1.01266e-05	2.94461e-06	7.34336e-06	3.25978e-06	7.07466e-06	8.4218e-06	4.40355e-06	2.87834e-06	2.349e-06	4.80482e-06	2.78183e-06	9.56697e-06	2.21364e-06	6.5123e-07	5.18221e-06	5.63385e-07	9.47092e-07	4.36084e-06	9.47301e-07	1.68428e-05	5.94315e-06	3.5406e-06	3.21815e-06	2.07207e-06	1.36179e-06	2.71287e-06	1.17381e-06	7.22092e-06
K00138	aldehyde dehydrogenase [EC:1.2.1.-]	8.76984e-06	5.96359e-06	5.60053e-06	3.00021e-06	3.02181e-06	4.00048e-06	1.43918e-06	6.1964e-06	3.92262e-06	2.43291e-06	3.00749e-05	2.76187e-05	3.66176e-05	3.44524e-05	8.97178e-06	9.0271e-06	1.11937e-05	1.88524e-05	5.60162e-06	2.78576e-06	5.9645e-06	3.54618e-06	1.08136e-05	3.13075e-06	8.13619e-07	5.92185e-06	1.04029e-06	2.22922e-06	4.8375e-06	1.28165e-06	1.73875e-05	7.29935e-06	3.8489e-06	3.72262e-06	2.55303e-06	1.87257e-06	3.14171e-06	1.46411e-06	7.46925e-06
K00140	malonate-semialdehyde dehydrogenase (acetylating) / methylmalonate-semialdehyde dehydrogenase [EC:1.2.1.18 1.2.1.27]	1.57407e-05	1.32201e-05	8.51578e-06	7.0688e-06	1.00732e-05	2.91416e-05	1.43643e-05	1.95674e-05	2.05612e-05	4.30552e-06	2.41663e-05	2.94872e-05	1.77687e-05	1.86778e-05	4.83008e-06	2.04667e-05	2.61315e-05	3.15432e-05	1.87186e-05	2.67103e-05	9.02926e-06	2.83879e-06	1.33431e-05	3.0838e-06	2.92939e-06	7.91282e-06	4.24175e-06	2.71951e-05	7.52875e-06	3.75884e-06	2.90965e-05	1.29386e-05	5.34117e-06	1.72064e-05	3.8248e-06	3.52167e-06	7.41081e-06	4.77694e-06	7.85566e-06
K00141	benzaldehyde dehydrogenase (NAD) [EC:1.2.1.28]	5.33917e-07	1.24253e-07	4.04166e-07	7.13895e-07	1.74978e-07	1.30325e-07	9.33282e-08	4.9259e-07	7.62685e-07	9.38194e-08	1.05229e-06	2.16652e-07	5.37542e-07	2.85694e-07	1.73501e-07	2.60211e-08	1.5899e-07	1.18584e-06	4.61947e-08	0	4.33495e-08	0	1.01294e-08	4.96021e-08	1.14502e-08	3.63719e-08	7.41906e-08	8.70641e-08	4.26573e-07	0	1.36582e-08	8.27794e-09	2.38694e-08	1.27553e-08	1.16143e-08	2.46921e-08	5.01255e-07	1.39506e-08	0
K00145	N-acetyl-gamma-glutamyl-phosphate reductase [EC:1.2.1.38]	6.90838e-05	5.29278e-05	4.76291e-05	4.45845e-05	6.68778e-05	0.0001166	0.000146646	0.000116856	0.000161645	6.24839e-05	8.20261e-05	8.87814e-05	7.73222e-05	7.363e-05	0.000257693	6.48577e-05	8.50841e-05	6.55811e-05	5.37527e-05	8.19947e-05	4.45026e-05	2.98168e-05	4.26616e-05	2.61169e-05	2.23363e-05	5.57996e-05	5.9086e-05	8.19401e-05	4.1704e-05	0.000107382	0.00025833	9.08979e-05	0.000121009	6.2058e-05	9.27283e-05	3.95686e-05	3.79602e-05	9.9133e-05	8.9383e-05
K00146	phenylacetaldehyde dehydrogenase [EC:1.2.1.39]	8.09494e-06	4.53389e-06	5.15931e-06	2.54391e-06	2.46122e-06	3.06603e-06	1.44379e-06	6.20326e-06	4.10336e-06	9.74498e-07	3.00244e-05	2.56776e-05	3.59454e-05	3.26987e-05	4.63708e-06	8.07322e-06	9.27095e-06	1.56853e-05	3.09372e-06	2.10007e-06	5.04712e-06	2.17434e-06	8.95003e-06	1.79512e-06	7.43569e-07	5.2686e-06	7.79002e-07	1.1427e-06	4.17819e-06	7.91152e-07	1.67408e-05	5.83476e-06	3.49659e-06	3.0332e-06	1.88733e-06	1.4006e-06	2.87617e-06	1.1579e-06	7.18658e-06
K00147	glutamate-5-semialdehyde dehydrogenase [EC:1.2.1.41]	0.000375601	0.000434872	0.000320179	0.000337087	0.000314471	0.000289095	0.000342683	0.000441079	0.000314155	0.000324299	0.000268354	0.00021984	0.00022703	0.00020259	0.000361156	0.000365797	0.000258372	0.000303158	0.000340177	0.000352164	0.000311913	0.000315769	0.000322982	0.000319751	0.000330899	0.000328319	0.000340458	0.000353142	0.000346723	0.000327951	0.000380421	0.000306532	0.000302738	0.000307852	0.00029791	0.000268183	0.000353424	0.000303965	0.000334528
K00148	glutathione-independent formaldehyde dehydrogenase [EC:1.2.1.46]	0	0	2.40575e-08	0	5.38392e-08	0	0	0	2.61991e-08	0	0	0	2.60943e-08	2.40303e-08	0	3.90316e-08	0	0	0	0	4.64459e-08	0	0	0	0	0	0	0	3.53514e-08	0	0	0	1.19347e-08	0	0	0	4.96138e-08	0	0
K00150	glyceraldehyde-3-phosphate dehydrogenase (NAD(P)) [EC:1.2.1.59]	0	0	3.66224e-06	0	2.42277e-07	0	4.53575e-07	1.82044e-07	7.38815e-07	1.02793e-07	2.64566e-05	1.84563e-05	2.91932e-05	2.42777e-05	5.58971e-05	1.63152e-06	2.77509e-06	4.13018e-06	1.01166e-06	3.62081e-07	5.01615e-07	8.63977e-08	1.82329e-07	0	0	5.23755e-07	7.41906e-08	7.2584e-07	8.48433e-08	1.24919e-07	2.95017e-07	3.84924e-07	6.36518e-08	1.06379e-06	0	7.61928e-08	4.1982e-06	6.27776e-08	3.47071e-07
K00151	5-carboxymethyl-2-hydroxymuconic-semialdehyde dehydrogenase [EC:1.2.1.60]	7.16871e-06	4.29056e-06	5.09584e-06	2.08407e-06	1.76236e-06	2.42272e-06	7.12911e-07	2.53028e-06	2.37746e-06	1.32691e-06	3.41059e-06	1.01606e-05	3.22516e-06	7.87052e-06	1.75079e-06	7.27337e-06	7.81831e-06	4.07631e-06	3.32645e-06	2.53683e-06	5.55655e-06	2.93869e-06	9.96655e-06	2.58468e-06	7.00895e-07	5.13764e-06	6.99479e-07	1.53992e-06	4.08317e-06	1.12551e-06	1.70314e-05	6.09827e-06	3.68043e-06	3.31573e-06	2.19408e-06	1.32988e-06	2.34738e-06	1.23894e-06	7.27892e-06
K00153	S-(hydroxymethyl)mycothiol dehydrogenase [EC:1.1.1.306]	6.01931e-05	8.21835e-05	9.37808e-05	0.000115568	8.48027e-05	9.62229e-05	9.5361e-05	1.76546e-05	6.31596e-05	9.21611e-05	0.000128696	0.000100936	0.000127404	0.000105671	0.000108288	0.000158285	0.000115828	0.000163999	0.000112869	0.000182914	0.000134035	0.000182443	0.000176318	0.000188763	0.000145087	0.000149383	0.000168835	0.000132486	0.00016983	0.000125049	3.97056e-05	0.000117225	0.000109485	0.000157943	0.00011167	0.000138482	0.000125749	0.000114585	0.00014492
K00154	coniferyl-aldehyde dehydrogenase [EC:1.2.1.68]	3.7434e-05	2.483e-05	3.11073e-05	2.50661e-05	4.63664e-05	4.04608e-05	3.12348e-05	4.60568e-05	5.56242e-05	2.88174e-05	4.73477e-05	3.69891e-05	5.2445e-05	4.6204e-05	0.000137168	1.7319e-05	2.78383e-05	3.13129e-05	1.66711e-05	1.3827e-05	3.21583e-05	1.03272e-05	1.9099e-05	1.52991e-05	1.35982e-05	3.26674e-05	2.7324e-05	2.51419e-05	2.09466e-05	1.57242e-05	3.2183e-05	1.01835e-05	6.93034e-06	2.14148e-05	1.8283e-05	2.55674e-05	2.08479e-05	2.95475e-05	2.57426e-05
K00156	pyruvate dehydrogenase (quinone) [EC:1.2.5.1]	5.24247e-06	4.01537e-06	2.21663e-06	2.56519e-06	3.02707e-06	2.96738e-05	9.53645e-06	1.05852e-05	1.50924e-05	8.84284e-06	1.29009e-05	8.80692e-06	1.16277e-05	7.70154e-06	0.00012194	1.07775e-05	6.87238e-06	2.60205e-05	1.46718e-05	1.11792e-06	1.27043e-05	3.68324e-06	1.62351e-06	1.79037e-06	1.62908e-06	1.7335e-05	1.11801e-05	1.5013e-05	9.65506e-06	1.05556e-06	2.25424e-05	1.04277e-05	3.72558e-06	1.24096e-05	9.11957e-06	1.55999e-05	1.86691e-05	5.99931e-06	3.30095e-06
K00158	pyruvate oxidase [EC:1.2.3.3]	0.000142065	7.0334e-05	0.000246613	0.000238167	0.000260534	0.000262138	0.000187367	2.06986e-05	0.000214872	0.000238795	0.000299696	0.000356833	0.000354142	0.000401463	0.000177464	0.00020129	0.000330711	0.000273778	0.000229149	0.000216694	0.000291835	0.000298273	0.000270543	0.000287669	0.000254872	0.000248429	0.000263304	0.000217297	0.000241819	0.000233892	0.000101824	0.000274272	0.000252737	0.000281635	0.000295692	0.000377242	0.000227364	0.000268414	0.000232265
K00161	pyruvate dehydrogenase E1 component alpha subunit [EC:1.2.4.1]	0.000317845	0.000395293	0.000293101	0.000308926	0.000260667	0.000183692	0.000208988	0.000330927	0.00016216	0.000275503	0.000282769	0.000199779	0.000258184	0.000218914	0.000169059	0.00032659	0.000198049	0.000284259	0.000306329	0.0002947	0.000286567	0.000311028	0.000305582	0.000318934	0.000326875	0.000291933	0.000303012	0.000290199	0.000327902	0.000237047	0.000127804	0.000232487	0.000195713	0.000268686	0.000219856	0.000246118	0.000340642	0.000219573	0.000264337
K00162	pyruvate dehydrogenase E1 component beta subunit [EC:1.2.4.1]	0.000358316	0.000419136	0.000318664	0.000330045	0.000304839	0.000254439	0.000322287	0.000416841	0.000294577	0.000320479	0.000309068	0.000224392	0.000277055	0.000236379	0.000230063	0.000346862	0.000240272	0.000301878	0.000318813	0.000325901	0.000306689	0.000304455	0.000312562	0.00031633	0.000328224	0.00032295	0.000319515	0.000328427	0.000331557	0.000296116	0.000232216	0.000254209	0.000270058	0.000294219	0.000258268	0.000265015	0.000354207	0.000299486	0.000321718
K00163	pyruvate dehydrogenase E1 component [EC:1.2.4.1]	2.37737e-08	6.39014e-08	5.19643e-08	1.95811e-08	1.24599e-07	1.21863e-07	3.35981e-08	4.58934e-08	2.9343e-07	4.77255e-08	1.51634e-07	1.33706e-07	5.63637e-08	9.85243e-08	1.75738e-06	5.3529e-08	3.96441e-07	1.88411e-07	2.01937e-07	0	0	0	2.6047e-08	1.4172e-07	0	2.11996e-07	2.96763e-08	1.6025e-07	1.23629e-07	0	4.91694e-08	3.59735e-07	4.94438e-08	3.06126e-08	0	1.21546e-07	8.71748e-08	0	3.30544e-08
K00164	2-oxoglutarate dehydrogenase E1 component [EC:1.2.4.2]	1.02264e-06	1.11212e-06	4.46955e-07	6.79526e-07	8.22587e-07	9.34597e-07	3.52955e-07	1.73554e-06	9.8334e-07	8.95925e-07	4.10129e-05	3.13796e-05	6.03479e-05	4.93787e-05	6.06095e-05	2.83732e-06	4.85796e-06	1.39745e-05	2.45665e-06	2.48931e-07	2.34552e-07	6.07484e-07	7.80459e-07	5.0355e-07	5.58197e-08	5.95849e-07	1.92432e-07	4.66734e-07	5.87338e-07	1.56148e-07	3.01419e-07	9.08984e-07	1.82679e-07	3.55872e-07	3.12498e-07	3.9971e-07	5.36459e-07	1.69369e-07	1.29377e-07
K00166	2-oxoisovalerate dehydrogenase E1 component alpha subunit [EC:1.2.4.4]	0.000223377	0.000271782	0.000144587	0.000135491	0.000131841	7.33315e-05	7.41249e-05	0.000309831	8.12018e-05	0.000144357	6.83169e-05	3.42523e-05	4.50439e-05	3.78677e-05	3.92334e-05	7.70619e-05	2.31536e-05	5.01214e-05	0.000138543	1.98926e-05	7.25129e-05	3.28755e-05	3.7521e-05	3.49418e-05	0.000110071	7.35941e-05	4.46203e-05	8.08599e-05	6.97024e-05	4.86155e-05	6.08947e-05	5.6589e-05	2.94793e-05	3.13135e-05	5.04168e-05	3.57213e-05	0.000134022	5.08646e-05	4.41928e-05
K00167	2-oxoisovalerate dehydrogenase E1 component beta subunit [EC:1.2.4.4]	0.000315322	0.000392466	0.000277167	0.000299845	0.000255566	0.000221405	0.000215657	0.000342714	0.000180327	0.000271483	0.000267471	0.000203782	0.00025472	0.000214433	0.000168212	0.000317353	0.000200944	0.000287179	0.000313089	0.000295484	0.000270339	0.000287124	0.000284306	0.000295409	0.000311644	0.000284316	0.000287125	0.000298378	0.000311873	0.000223267	0.000140049	0.000228061	0.000183628	0.000266763	0.000210026	0.000235778	0.00032661	0.000212132	0.000246366
K00169	pyruvate ferredoxin oxidoreductase alpha subunit [EC:1.2.7.1]	5.29202e-05	3.96568e-05	3.54223e-05	3.94584e-05	6.00335e-05	7.67734e-05	0.000128156	9.12683e-05	0.000141918	5.0791e-05	3.60472e-05	4.48749e-05	3.51803e-05	3.39158e-05	6.34496e-06	5.1229e-05	6.79897e-05	3.54015e-05	3.24702e-05	7.67973e-05	3.75654e-05	1.6286e-05	3.24089e-05	2.08081e-05	2.01037e-05	4.0366e-05	3.75219e-05	7.56771e-05	2.46045e-05	7.63098e-05	0.000113182	3.64126e-05	8.82274e-05	5.1257e-05	5.03946e-05	3.19692e-05	2.72058e-05	9.28951e-05	7.48083e-05
K00170	pyruvate ferredoxin oxidoreductase beta subunit [EC:1.2.7.1]	3.55922e-05	2.34279e-05	2.70214e-05	2.48264e-05	4.49638e-05	3.91864e-05	2.99443e-05	4.31765e-05	5.45436e-05	2.75707e-05	1.60995e-05	1.62675e-05	2.04318e-05	1.98911e-05	5.26905e-06	1.51247e-05	2.3198e-05	1.99567e-05	1.3803e-05	1.31073e-05	3.12674e-05	9.50375e-06	1.80505e-05	1.4831e-05	1.34225e-05	3.17731e-05	2.69683e-05	2.40847e-05	2.03412e-05	1.54119e-05	3.15606e-05	8.64217e-06	6.80279e-06	1.93816e-05	1.78861e-05	2.50801e-05	1.63961e-05	2.9066e-05	2.50181e-05
K00171	pyruvate ferredoxin oxidoreductase delta subunit [EC:1.2.7.1]	3.55922e-05	2.34279e-05	2.70214e-05	2.48264e-05	4.49638e-05	3.91864e-05	2.99443e-05	4.31765e-05	5.45436e-05	2.75707e-05	1.60995e-05	1.62118e-05	2.04318e-05	1.98911e-05	5.24524e-06	1.51052e-05	2.3198e-05	1.99567e-05	1.3803e-05	1.31073e-05	3.12674e-05	9.50375e-06	1.80505e-05	1.4831e-05	1.33967e-05	3.17731e-05	2.69683e-05	2.40847e-05	2.03412e-05	1.54119e-05	3.15299e-05	8.64217e-06	6.80279e-06	1.93625e-05	1.78861e-05	2.50801e-05	1.63961e-05	2.9066e-05	2.50181e-05
K00172	pyruvate ferredoxin oxidoreductase gamma subunit [EC:1.2.7.1]	4.52651e-05	3.18289e-05	3.1525e-05	3.39757e-05	5.28621e-05	5.15555e-05	0.000115767	8.06669e-05	0.000125412	4.80743e-05	2.87727e-05	2.76046e-05	2.73364e-05	2.59678e-05	5.31189e-06	3.82119e-05	4.98649e-05	2.14318e-05	1.7129e-05	5.24655e-05	3.49459e-05	1.5854e-05	2.86712e-05	1.99648e-05	1.80512e-05	3.82382e-05	3.44801e-05	5.08088e-05	2.07866e-05	7.3624e-05	0.000101289	2.97074e-05	8.67355e-05	3.73857e-05	4.8696e-05	3.01914e-05	2.21933e-05	8.94424e-05	7.42299e-05
K00174	2-oxoglutarate/2-oxoacid ferredoxin oxidoreductase subunit alpha [EC:1.2.7.3 1.2.7.11]	5.82682e-05	4.18764e-05	4.48385e-05	3.7124e-05	6.12974e-05	0.000137856	6.65178e-05	7.70771e-05	0.000104566	5.11586e-05	4.59894e-05	5.46939e-05	4.45073e-05	3.77183e-05	0.00013095	3.68549e-05	6.38591e-05	7.9802e-05	4.74226e-05	4.73575e-05	4.16816e-05	1.38893e-05	2.59915e-05	2.10906e-05	1.93567e-05	6.223e-05	3.73603e-05	5.59012e-05	3.72724e-05	2.21516e-05	6.45812e-05	2.97663e-05	1.81715e-05	5.12998e-05	2.99957e-05	4.03525e-05	3.31031e-05	4.64456e-05	3.12852e-05
K00175	2-oxoglutarate/2-oxoacid ferredoxin oxidoreductase subunit beta [EC:1.2.7.3 1.2.7.11]	5.75401e-05	4.15828e-05	4.49035e-05	3.76208e-05	6.10066e-05	0.000137403	6.62449e-05	7.64346e-05	0.000105064	5.09199e-05	4.57606e-05	5.43039e-05	4.43429e-05	3.74659e-05	0.000130712	3.66403e-05	6.32087e-05	7.95851e-05	4.65287e-05	4.72488e-05	4.15702e-05	1.37597e-05	2.59915e-05	2.1041e-05	1.92365e-05	6.21891e-05	3.73974e-05	5.58599e-05	3.7336e-05	2.21048e-05	6.44891e-05	2.87978e-05	1.81715e-05	5.06493e-05	2.99304e-05	4.02573e-05	3.33564e-05	4.62102e-05	3.10828e-05
K00176	2-oxoglutarate ferredoxin oxidoreductase subunit delta [EC:1.2.7.3]	5.11892e-05	3.70714e-05	4.06689e-05	3.43201e-05	5.76233e-05	0.000100657	5.56026e-05	6.39133e-05	8.78329e-05	4.06025e-05	3.65364e-05	4.65724e-05	3.53925e-05	3.21843e-05	6.76777e-05	3.16899e-05	5.15637e-05	5.89739e-05	3.67461e-05	4.5243e-05	3.96121e-05	1.30083e-05	2.39626e-05	1.92964e-05	1.75224e-05	4.87121e-05	3.42345e-05	5.24772e-05	3.20198e-05	2.08267e-05	5.66032e-05	2.13678e-05	1.68536e-05	4.21592e-05	2.4476e-05	3.36562e-05	2.94178e-05	4.04798e-05	2.88214e-05
K00177	2-oxoglutarate ferredoxin oxidoreductase subunit gamma [EC:1.2.7.3]	5.23125e-05	3.73378e-05	4.09128e-05	3.44416e-05	5.79867e-05	0.00010111	5.58349e-05	6.45247e-05	8.79377e-05	4.08411e-05	3.67652e-05	4.69084e-05	3.55569e-05	3.24366e-05	6.79157e-05	3.18478e-05	5.23442e-05	5.91066e-05	3.764e-05	4.52112e-05	3.97236e-05	1.31379e-05	2.39626e-05	1.93957e-05	1.76426e-05	4.87133e-05	3.42048e-05	5.24584e-05	3.23083e-05	2.08527e-05	5.66954e-05	2.23065e-05	1.68536e-05	4.28097e-05	2.4516e-05	3.36899e-05	2.9614e-05	4.07152e-05	2.90238e-05
K00179	indolepyruvate ferredoxin oxidoreductase, alpha subunit [EC:1.2.7.8]	9.32112e-05	6.92771e-05	6.32867e-05	5.9764e-05	0.00010322	0.000154283	9.98201e-05	0.000132961	0.000148882	7.27704e-05	6.31033e-05	7.63124e-05	6.23226e-05	6.05059e-05	0.000234037	5.21579e-05	7.49287e-05	8.33497e-05	7.4011e-05	5.27769e-05	6.74489e-05	3.86198e-05	4.01488e-05	3.63881e-05	3.10316e-05	8.04864e-05	9.63302e-05	8.07772e-05	6.90836e-05	9.31323e-05	0.000327671	0.000117845	7.28819e-05	6.28428e-05	0.000115599	5.99002e-05	4.1351e-05	6.80697e-05	6.37801e-05
K00180	indolepyruvate ferredoxin oxidoreductase, beta subunit [EC:1.2.7.8]	8.75198e-05	6.31909e-05	6.12601e-05	5.71906e-05	0.000100967	0.000138917	8.91443e-05	0.00011862	0.000140965	6.82328e-05	5.2681e-05	6.45965e-05	5.72451e-05	5.52451e-05	7.33858e-05	4.81728e-05	7.14338e-05	7.23388e-05	6.11559e-05	5.19731e-05	6.66854e-05	2.91808e-05	3.99847e-05	3.36004e-05	3.0348e-05	7.55149e-05	7.72447e-05	7.7636e-05	5.72734e-05	6.35203e-05	0.000203113	7.30327e-05	4.42624e-05	5.97471e-05	7.7375e-05	5.73097e-05	3.96554e-05	6.60734e-05	5.75271e-05
K00183	prokaryotic molybdopterin-containing oxidoreductase family, molybdopterin binding subunit	0.000316772	0.000210851	0.000239685	0.000217424	0.000403827	0.000352678	0.000269499	0.000388589	0.00048526	0.000248136	0.000144529	0.000145906	0.000183886	0.00017902	4.7131e-05	0.000135947	0.000207611	0.000179611	0.000124227	0.000117966	0.000281406	8.55337e-05	0.000162455	0.00013214	0.000120571	0.000285774	0.000242381	0.000216762	0.000179444	0.000138566	0.000283769	7.77795e-05	6.12251e-05	0.000174262	0.00016087	0.000225721	0.000143185	0.000261594	0.000225162
K00184	prokaryotic molybdopterin-containing oxidoreductase family, iron-sulfur binding subunit	0.000705148	0.000468621	0.000533803	0.000485188	0.000897638	0.00078385	0.000598887	0.000863662	0.00108016	0.000551432	0.000321255	0.000324236	0.000408637	0.00039787	0.000161857	0.000302205	0.000461799	0.000399184	0.000276261	0.000262147	0.000625347	0.000190075	0.000361037	0.000293836	0.000267935	0.000635123	0.000538735	0.000481788	0.000400045	0.000307925	0.000630598	0.000173223	0.000136121	0.00038725	0.000357489	0.000501648	0.000319648	0.00058132	0.000500394
K00185	prokaryotic molybdopterin-containing oxidoreductase family, membrane subunit	0.00017638	0.000117139	0.000133548	0.000121459	0.000224421	0.000195932	0.000149722	0.000215968	0.000270191	0.000137853	8.02941e-05	8.1059e-05	0.000102159	9.94555e-05	8.15858e-05	7.56042e-05	0.00011547	9.97837e-05	6.90148e-05	6.55366e-05	0.000156337	4.75187e-05	9.02527e-05	7.34607e-05	6.69836e-05	0.000158763	0.000134693	0.000120423	0.000100094	7.69812e-05	0.00015765	4.32605e-05	3.40537e-05	9.68124e-05	8.93724e-05	0.000125401	8.00047e-05	0.00014533	0.00012509
K00186	2-oxoisovalerate ferredoxin oxidoreductase, alpha subunit [EC:1.2.7.7]	1.06298e-05	1.05341e-05	6.82753e-06	7.87797e-06	8.99492e-06	5.79319e-05	2.2032e-05	1.96093e-05	3.24292e-05	1.16597e-05	1.20144e-05	2.21171e-05	1.41504e-05	1.14468e-05	6.22358e-05	1.40592e-05	2.2591e-05	2.81303e-05	2.24257e-05	2.51429e-05	3.58934e-06	5.18386e-07	3.8836e-06	1.80552e-06	3.08468e-06	1.17845e-05	5.61623e-06	2.76726e-05	7.30076e-06	3.32284e-06	1.86967e-05	1.12497e-05	2.54209e-06	1.93166e-05	4.84492e-06	6.95894e-06	7.86462e-06	7.47053e-06	1.21475e-06
K00187	2-oxoisovalerate ferredoxin oxidoreductase, beta subunit [EC:1.2.7.7]	3.51969e-05	2.34279e-05	2.66317e-05	2.41582e-05	4.48696e-05	3.91864e-05	2.99443e-05	4.31765e-05	5.39177e-05	2.75707e-05	1.60588e-05	1.62118e-05	2.04318e-05	1.98911e-05	5.23678e-06	1.51052e-05	2.30679e-05	1.99567e-05	1.3803e-05	1.31073e-05	3.12674e-05	9.50375e-06	1.80505e-05	1.46822e-05	1.33967e-05	3.17527e-05	2.69312e-05	2.40847e-05	1.99382e-05	1.53962e-05	3.15299e-05	8.64217e-06	6.80279e-06	1.93625e-05	1.78745e-05	2.50801e-05	1.59094e-05	2.9066e-05	2.50181e-05
K00188	2-oxoisovalerate ferredoxin oxidoreductase, delta subunit [EC:1.2.7.7]	0	0	0	0	0	0	0	8.56677e-08	0	0	0	0	0	0	5.54019e-05	7.80632e-08	0	0	0	0	0	0	0	0	0	0	0	0	0	0	0	4.96676e-08	3.97824e-08	0	0	0	0	0	0
K00194	acetyl-CoA decarbonylase/synthase complex subunit delta [EC:2.1.1.245]	0	0	0	2.74136e-08	9.69106e-08	0	1.51192e-07	3.85505e-08	4.19186e-08	0	0	4.45685e-08	3.75758e-08	0	0.000130085	0	6.93773e-08	6.94147e-08	0	0	0	0	9.11644e-08	0	0	0	2.96763e-08	0	6.78746e-08	0	0	0	4.77389e-08	0	0	0	6.97399e-08	0	9.25523e-08
K00196	anaerobic carbon-monoxide dehydrogenase iron sulfur subunit	3.52207e-05	2.34918e-05	2.66317e-05	2.42204e-05	4.49942e-05	3.93083e-05	3.00955e-05	4.3261e-05	5.39597e-05	2.7589e-05	1.61373e-05	1.62564e-05	2.04694e-05	1.99392e-05	0.000137041	1.51275e-05	2.31869e-05	2.00757e-05	1.40049e-05	1.31073e-05	3.12674e-05	9.50375e-06	1.81678e-05	1.47247e-05	1.34108e-05	3.18705e-05	2.69609e-05	2.41973e-05	2.00788e-05	1.54119e-05	3.15299e-05	8.9721e-06	6.8761e-06	1.93625e-05	1.78745e-05	2.51748e-05	1.60663e-05	2.9066e-05	2.51629e-05
K00197	acetyl-CoA decarbonylase/synthase complex subunit gamma [EC:2.1.1.245]	0	0	0	2.74136e-08	9.69106e-08	0	1.51192e-07	3.85505e-08	4.19186e-08	0	0	4.45685e-08	3.75758e-08	0	0.000130085	0	6.93773e-08	6.94147e-08	0	0	0	0	9.11644e-08	0	0	0	2.96763e-08	0	6.78746e-08	0	0	0	4.77389e-08	0	0	0	6.97399e-08	0	9.25523e-08
K00198	anaerobic carbon-monoxide dehydrogenase catalytic subunit [EC:1.2.7.4]	1.07685e-05	8.68993e-06	5.12425e-06	2.11084e-06	3.02038e-06	3.60764e-06	7.60998e-06	1.36661e-05	2.31949e-06	1.35834e-06	1.04924e-05	1.81301e-05	4.24763e-06	9.7493e-06	0.000261277	1.01222e-05	7.65462e-06	5.88001e-06	1.11283e-05	2.49836e-06	5.00686e-06	1.15701e-05	9.02527e-06	3.83589e-06	8.10101e-07	4.82155e-06	1.82175e-05	2.31636e-06	1.30673e-05	3.00846e-05	0.000137705	4.79789e-05	3.15534e-05	3.25259e-06	3.84449e-05	1.00532e-06	1.59239e-06	1.04629e-06	1.31521e-05
K00200	formylmethanofuran dehydrogenase subunit A [EC:1.2.7.12]	1.12331e-06	2.93547e-07	3.24777e-07	1.71335e-07	3.63415e-07	4.53176e-07	2.72985e-07	6.42508e-07	1.30995e-07	2.38628e-07	2.28758e-07	3.89974e-07	1.64394e-07	2.52318e-07	2.38035e-07	2.14674e-07	7.80494e-07	2.16921e-07	8.93867e-07	1.08624e-07	1.1147e-07	1.29597e-07	2.84889e-08	9.92041e-08	1.20227e-07	4.09184e-08	0	4.12409e-08	3.39373e-07	4.68445e-08	9.21927e-08	9.68519e-07	0	6.50518e-07	6.53307e-08	9.52409e-08	1.96143e-07	2.35416e-07	2.02458e-07
K00205	4Fe-4S ferredoxin	0.000109474	7.29115e-05	8.31717e-05	7.30457e-05	0.000135206	0.000118359	9.0057e-05	0.000130194	0.000162836	8.27732e-05	4.97625e-05	5.6212e-05	6.30334e-05	6.57149e-05	1.60404e-05	4.84382e-05	6.97531e-05	6.09693e-05	4.15059e-05	4.03358e-05	9.77964e-05	3.0628e-05	6.18398e-05	4.52371e-05	4.02932e-05	9.63901e-05	8.08554e-05	7.24328e-05	6.14831e-05	4.6501e-05	0.000110324	2.86919e-05	2.37103e-05	5.82788e-05	5.37367e-05	7.58859e-05	4.87743e-05	8.73445e-05	8.07326e-05
K00208	enoyl-[acyl-carrier protein] reductase I [EC:1.3.1.9 1.3.1.10]	0.000400953	0.000410698	0.000395201	0.00040504	0.000355368	0.000365661	0.000267439	0.000345714	0.00027072	0.000384221	0.000400102	0.000377711	0.00041543	0.000304935	0.00027147	0.000407777	0.000302657	0.000441047	0.000388855	0.000399937	0.000410181	0.000454923	0.000440897	0.000494774	0.000496193	0.000457672	0.000421005	0.000405855	0.000465528	0.000372234	0.000187195	0.000336463	0.000343906	0.000451219	0.000312923	0.000296951	0.000448177	0.000324608	0.000371335
K00209	enoyl-[acyl-carrier protein] reductase / trans-2-enoyl-CoA reductase (NAD+) [EC:1.3.1.9 1.3.1.44]	0	0	0	2.74136e-08	1.18446e-07	0	1.51192e-07	3.85505e-08	6.52066e-08	0	4.06681e-08	4.45685e-08	3.75758e-08	0	0.000130094	0	6.93773e-08	6.94147e-08	0	0	0	0	9.11644e-08	0	0	0	2.96763e-08	0	6.78746e-08	0	0	0	4.77389e-08	0	1.16143e-08	2.10756e-08	9.87981e-08	0	1.11753e-07
K00210	prephenate dehydrogenase [EC:1.3.1.12]	2.6686e-06	2.70623e-06	2.54047e-06	1.81517e-06	1.94813e-06	3.49532e-05	9.95765e-06	9.44166e-06	1.58377e-05	9.12659e-06	4.77908e-06	4.90254e-06	6.30647e-06	3.49881e-06	6.13745e-05	1.06166e-06	4.48474e-06	1.41606e-05	7.10817e-06	8.11061e-07	1.00164e-06	8.63977e-08	1.45863e-07	9.12678e-07	1.10707e-06	9.65674e-06	2.59031e-06	2.80438e-06	3.07981e-06	6.54931e-07	6.83455e-06	4.56587e-06	1.11845e-06	5.48622e-06	3.48605e-06	6.07002e-06	2.69329e-06	4.66124e-06	7.51988e-07
K00214	biliverdin reductase [EC:1.3.1.24]	0	0	0	0	0	0	0	0	0	1.8356e-08	0	0	0	0	0	0	0	0	0	0	0	0	0	0	0	0	0	0	0	0	0	0	0	0	0	0	0	0	0
K00215	4-hydroxy-tetrahydrodipicolinate reductase [EC:1.17.1.8]	0.000484539	0.000473976	0.000483013	0.000484365	0.000466329	0.000481616	0.000441515	0.000454762	0.000450139	0.00047457	0.000491122	0.000487111	0.000497684	0.0004278	0.000428715	0.000492501	0.00044508	0.000510171	0.000467642	0.000508569	0.000488413	0.000519583	0.000515311	0.000545767	0.000536981	0.000519824	0.000506026	0.000499666	0.000525017	0.000503839	0.000439716	0.000464312	0.000490255	0.000526602	0.000452144	0.000411034	0.00049765	0.000462881	0.000489459
K00216	2,3-dihydro-2,3-dihydroxybenzoate dehydrogenase [EC:1.3.1.28]	1.12324e-07	2.66938e-07	7.41206e-06	1.81395e-07	4.21553e-07	3.43119e-07	8.83526e-07	4.71957e-07	1.16357e-06	3.93047e-07	1.57019e-05	7.2466e-06	3.67654e-07	1.1167e-06	2.12003e-06	1.0864e-06	1.97507e-06	4.9582e-08	1.60034e-06	9.11991e-07	1.83603e-06	3.61079e-07	8.16328e-07	5.05675e-07	3.56387e-08	1.14323e-06	3.2157e-07	2.20554e-06	4.40465e-07	4.28042e-07	7.78644e-07	1.46422e-06	2.38721e-07	2.2669e-06	1.22005e-07	2.33129e-07	8.63928e-06	1.90687e-07	8.59288e-07
K00218	protochlorophyllide reductase [EC:1.3.1.33]	0	0	0	0	0	0	0	0	0	0	0	0	0	0	0	0	0	0	0	0	0	0	0	0	0	0	0	2.74939e-08	0	0	0	0	0	0	0	0	1.65641e-08	0	0
K00219	2,4-dienoyl-CoA reductase (NADPH2) [EC:1.3.1.34]	8.17044e-05	6.49573e-05	7.11632e-05	6.4889e-05	7.79247e-05	0.00010987	0.000231043	0.000143193	0.000225317	8.987e-05	9.74511e-05	9.26772e-05	6.17872e-05	6.55891e-05	7.76982e-05	9.66968e-05	0.000106578	6.26773e-05	5.37495e-05	0.000121261	6.68424e-05	6.00821e-05	7.88912e-05	5.50008e-05	4.29252e-05	7.92726e-05	8.46188e-05	0.000101343	6.18689e-05	0.000178819	0.000336208	0.000121855	0.000216197	8.65637e-05	0.000134833	5.9085e-05	6.47808e-05	0.000169101	0.000161964
K00220	cyclohexadieny/prephenate dehydrogenase [EC:1.3.1.43 1.3.1.12]	5.99577e-05	4.21891e-05	4.26166e-05	2.91254e-05	5.25815e-05	5.19438e-05	4.63019e-05	7.20116e-05	6.17127e-05	3.26528e-05	3.79487e-05	5.31795e-05	2.92746e-05	4.07538e-05	6.34568e-05	3.80784e-05	4.18688e-05	3.24803e-05	3.71617e-05	1.90794e-05	4.36408e-05	3.35708e-05	3.77825e-05	2.37125e-05	1.52226e-05	4.26202e-05	6.36906e-05	3.10792e-05	4.7326e-05	7.68281e-05	0.000308719	0.000105687	7.07406e-05	2.66502e-05	9.55599e-05	2.75015e-05	2.02518e-05	3.19896e-05	5.16884e-05
K00226	dihydroorotate dehydrogenase (fumarate) [EC:1.3.98.1]	0.000442885	0.000448136	0.000504192	0.000513879	0.000487195	0.000452397	0.00037384	0.000351291	0.000366006	0.000491758	0.000507282	0.000500414	0.000544642	0.000540622	0.000275557	0.000484078	0.000482343	0.000516803	0.00050007	0.000474362	0.000528565	0.000563285	0.000535032	0.000569347	0.00055414	0.000513501	0.00052169	0.000469232	0.000532622	0.00044279	0.000210916	0.000467681	0.000419094	0.000516033	0.00047178	0.000557291	0.000518025	0.000453575	0.000460546
K00228	coproporphyrinogen III oxidase [EC:1.3.3.3]	2.37737e-08	6.39014e-08	0	1.95811e-08	2.76888e-08	1.21863e-07	0	4.58934e-08	0	1.8356e-08	7.84314e-08	0	0	4.80606e-08	1.7193e-06	2.23038e-08	4.95552e-08	4.9582e-08	2.01937e-07	0	0	0	2.6047e-08	4.25161e-08	0	7.01458e-08	0	9.42649e-08	7.27228e-08	0	0	3.29935e-07	2.55744e-08	0	0	4.53528e-08	8.71748e-08	0	3.30544e-08
K00230	menaquinone-dependent protoporphyrinogen oxidase [EC:1.3.5.3]	2.37737e-08	6.39014e-08	0	1.95811e-08	2.76888e-08	1.21863e-07	0	4.58934e-08	0	1.8356e-08	7.84314e-08	0	0	4.80606e-08	1.7193e-06	2.23038e-08	4.95552e-08	4.9582e-08	2.01937e-07	0	0	0	6.25127e-08	4.25161e-08	0	9.74247e-08	2.96763e-08	9.42649e-08	7.27228e-08	0	0	3.29935e-07	2.55744e-08	0	0	4.53528e-08	1.22045e-07	0	3.30544e-08
K00231	protoporphyrinogen/coproporphyrinogen III oxidase [EC:1.3.3.4 1.3.3.15]	7.28502e-06	4.58454e-06	4.75463e-06	1.47419e-06	2.2101e-06	2.72276e-06	1.07625e-06	4.26732e-06	2.30494e-06	1.33851e-06	2.58342e-05	2.56229e-05	3.4144e-05	3.20695e-05	2.5963e-06	8.25713e-06	9.52853e-06	1.29498e-05	3.40166e-06	2.349e-06	5.03396e-06	2.78183e-06	9.58144e-06	1.97272e-06	6.97031e-07	5.14299e-06	6.37576e-07	9.15147e-07	3.6188e-06	9.47301e-07	1.68483e-05	5.64633e-06	3.50309e-06	3.23856e-06	2.11853e-06	1.33902e-06	1.92603e-06	1.22961e-06	7.18787e-06
K00232	acyl-CoA oxidase [EC:1.3.3.6]	0	0	0	0	9.69106e-08	0	3.35981e-08	0	2.9343e-07	2.93696e-08	7.32026e-08	1.33706e-07	5.63637e-08	5.04637e-08	3.80857e-08	3.12253e-08	3.46886e-07	1.38829e-07	0	0	0	0	0	0	0	1.14571e-07	0	6.59854e-08	0	0	4.91694e-08	0	2.38694e-08	3.06126e-08	0	7.61928e-08	0	0	0
K00239	succinate dehydrogenase / fumarate reductase, flavoprotein subunit [EC:1.3.5.1 1.3.5.4]	0.000207161	0.000103272	0.000227123	0.00020262	0.000263522	0.000329384	0.00017863	0.000153185	0.00029946	0.000223049	0.000266698	0.000300236	0.000317451	0.000249901	0.000197127	0.000167472	0.000231506	0.000258216	0.00016314	0.000177785	0.000255119	0.000212755	0.000230281	0.000255769	0.000237278	0.000290523	0.000236404	0.000219979	0.000230541	0.000209232	0.000160599	0.000171512	0.0001896	0.000276083	0.0001884	0.000187048	0.000197379	0.000227137	0.000216698
K00240	succinate dehydrogenase / fumarate reductase, iron-sulfur subunit [EC:1.3.5.1 1.3.5.4]	3.71285e-06	3.76291e-06	2.98743e-06	2.55795e-06	2.79589e-06	3.5766e-05	1.03233e-05	1.11932e-05	1.68211e-05	1.00225e-05	2.71384e-05	2.15357e-05	3.76484e-05	2.90514e-05	0.000119865	2.7625e-06	7.74004e-06	2.41205e-05	8.82241e-06	1.10388e-06	1.31726e-06	7.25299e-07	9.36741e-07	1.37371e-06	1.16289e-06	1.01676e-05	2.81242e-06	3.1956e-06	3.59443e-06	8.1108e-07	7.13597e-06	5.14492e-06	1.27556e-06	5.88384e-06	3.80646e-06	6.46671e-06	3.17744e-06	4.8306e-06	8.9038e-07
K00241	succinate dehydrogenase / fumarate reductase, cytochrome b subunit	3.66746e-06	3.75444e-06	2.98743e-06	2.47511e-06	2.74303e-06	3.5766e-05	1.03106e-05	1.11313e-05	1.68211e-05	1.00225e-05	2.71384e-05	2.15189e-05	3.75801e-05	2.90514e-05	0.000119865	2.74476e-06	7.64544e-06	2.40942e-05	8.82241e-06	1.05999e-06	1.23619e-06	6.93882e-07	9.00275e-07	1.37371e-06	1.16289e-06	1.01552e-05	2.78275e-06	3.17685e-06	3.59443e-06	8.1108e-07	7.13597e-06	5.14492e-06	1.27556e-06	5.84209e-06	3.79854e-06	6.42438e-06	3.14257e-06	4.8306e-06	8.4831e-07
K00242	succinate dehydrogenase / fumarate reductase, membrane anchor subunit	2.37737e-08	6.39014e-08	0	1.95811e-08	2.76888e-08	1.21863e-07	0	4.58934e-08	0	1.8356e-08	7.84314e-08	0	0	4.80606e-08	1.7193e-06	2.23038e-08	4.95552e-08	4.9582e-08	2.01937e-07	0	0	0	2.6047e-08	4.25161e-08	0	7.01458e-08	0	9.42649e-08	7.27228e-08	0	0	3.29935e-07	2.55744e-08	0	0	4.53528e-08	8.71748e-08	0	3.30544e-08
K00243	uncharacterized protein	0.000461955	0.000463032	0.000505684	0.000517072	0.000488123	0.000462056	0.000458688	0.000403879	0.00043245	0.000505058	0.000525075	0.000520677	0.000546598	0.000538228	0.000402421	0.000511336	0.000502519	0.000520239	0.00050646	0.000510919	0.000527532	0.000573123	0.000546734	0.000572049	0.000555128	0.000519949	0.000539609	0.000493292	0.000541072	0.000525368	0.000416134	0.000526875	0.000523779	0.000532378	0.000527844	0.000541756	0.000521965	0.000504308	0.000515468
K00244	fumarate reductase flavoprotein subunit [EC:1.3.5.4]	0.00249277	0.00223615	0.00224428	0.00218785	0.00277457	0.00230064	0.00194363	0.00267401	0.00263687	0.00223164	0.00174688	0.00169283	0.00189943	0.00196034	0.000869546	0.00171622	0.00191168	0.0018599	0.00184022	0.00153592	0.00232437	0.00166849	0.00184943	0.00180303	0.00184655	0.00224597	0.00214742	0.00194341	0.00196483	0.0016261	0.00179054	0.00154691	0.00127877	0.00179831	0.00184113	0.00222229	0.00189704	0.00205661	0.00192692
K00245	fumarate reductase iron-sulfur subunit [EC:1.3.5.4]	3.52207e-05	2.34918e-05	2.66317e-05	2.41778e-05	4.48973e-05	3.93083e-05	2.99443e-05	4.32224e-05	5.39177e-05	2.7589e-05	1.61373e-05	1.62118e-05	2.04318e-05	1.99392e-05	6.95607e-06	1.51275e-05	2.31175e-05	2.00063e-05	1.40049e-05	1.31073e-05	3.12674e-05	9.50375e-06	1.80766e-05	1.47247e-05	1.33967e-05	3.18501e-05	2.69312e-05	2.4179e-05	2.00109e-05	1.53962e-05	3.15299e-05	8.9721e-06	6.82836e-06	1.93625e-05	1.78745e-05	2.51255e-05	1.59966e-05	2.9066e-05	2.50511e-05
K00246	fumarate reductase subunit C	2.37737e-08	6.39014e-08	0	1.95811e-08	2.76888e-08	1.21863e-07	0	4.58934e-08	0	1.8356e-08	7.84314e-08	0	0	4.80606e-08	1.7193e-06	2.23038e-08	4.95552e-08	4.9582e-08	2.01937e-07	0	0	0	2.6047e-08	4.25161e-08	0	9.74247e-08	0	9.42649e-08	7.27228e-08	0	0	3.29935e-07	2.55744e-08	0	0	4.53528e-08	8.71748e-08	0	3.30544e-08
K00247	fumarate reductase subunit D	2.37737e-08	6.39014e-08	0	1.95811e-08	2.76888e-08	1.21863e-07	0	4.58934e-08	0	1.8356e-08	7.84314e-08	0	0	4.80606e-08	1.7193e-06	2.23038e-08	4.95552e-08	4.9582e-08	2.01937e-07	0	0	0	2.6047e-08	4.25161e-08	0	9.74247e-08	0	9.42649e-08	7.27228e-08	0	0	3.29935e-07	2.55744e-08	0	0	4.53528e-08	8.71748e-08	0	3.30544e-08
K00248	butyryl-CoA dehydrogenase [EC:1.3.8.1]	6.91768e-05	4.83366e-05	5.3154e-05	4.69044e-05	6.52593e-05	6.80275e-05	0.000203906	0.000122897	0.000202378	7.03268e-05	6.35901e-05	6.60507e-05	3.9938e-05	4.70226e-05	8.30311e-06	7.61101e-05	9.39041e-05	2.95079e-05	2.60183e-05	9.82179e-05	4.92203e-05	2.83527e-05	5.81498e-05	2.95184e-05	2.4318e-05	5.56243e-05	4.36841e-05	8.05427e-05	2.88432e-05	0.000133915	0.000205137	6.25163e-05	0.000173758	6.37229e-05	8.34608e-05	3.79589e-05	4.24223e-05	0.000152227	0.000138533
K00249	acyl-CoA dehydrogenase [EC:1.3.8.7]	0.000104427	7.18166e-05	7.59383e-05	7.08697e-05	0.000110176	0.000107629	0.000233715	0.000167488	0.000256406	9.75284e-05	7.53505e-05	7.88941e-05	6.18294e-05	6.72421e-05	1.71788e-05	9.07285e-05	0.000115969	5.16495e-05	3.94958e-05	0.000110781	8.00395e-05	3.73245e-05	7.55886e-05	4.40779e-05	3.77334e-05	8.71817e-05	7.05928e-05	0.000104233	4.86404e-05	0.000149072	0.000236356	7.13799e-05	0.000180607	8.19106e-05	0.000101166	6.31215e-05	5.4305e-05	0.000181179	0.000163185
K00252	glutaryl-CoA dehydrogenase [EC:1.3.8.6]	8.84464e-05	5.97272e-05	7.09266e-05	6.09676e-05	0.000100454	9.33343e-05	0.000147616	0.000127823	0.000184278	7.7132e-05	8.54563e-05	7.6796e-05	8.15813e-05	7.8618e-05	1.32527e-05	6.24712e-05	8.50961e-05	5.34617e-05	3.52535e-05	6.86987e-05	7.21832e-05	2.83123e-05	5.67306e-05	3.71158e-05	3.22879e-05	7.61803e-05	6.23467e-05	7.72874e-05	4.52533e-05	9.02717e-05	0.000150336	4.46582e-05	9.71932e-05	6.21808e-05	6.87135e-05	5.68359e-05	4.93777e-05	0.00011985	0.00010713
K00253	isovaleryl-CoA dehydrogenase [EC:1.3.8.4]	8.98238e-05	5.97319e-05	7.16215e-05	6.06443e-05	0.000100507	9.38053e-05	0.000147739	0.000127855	0.000183727	7.67618e-05	6.42684e-05	6.17418e-05	5.10588e-05	5.36513e-05	1.26927e-05	6.45333e-05	8.82284e-05	4.49946e-05	3.56525e-05	6.96823e-05	7.26437e-05	2.7884e-05	5.72602e-05	3.71447e-05	3.26883e-05	7.95016e-05	6.24341e-05	7.75474e-05	4.6328e-05	9.06442e-05	0.000150894	4.72094e-05	9.71896e-05	6.45505e-05	7.01551e-05	5.70509e-05	4.94181e-05	0.000120606	0.000108564
K00254	dihydroorotate dehydrogenase [EC:1.3.5.2]	6.28213e-07	6.75458e-07	4.07775e-07	6.20007e-07	6.05482e-07	4.21759e-07	7.2971e-08	3.49688e-07	6.34018e-07	7.24602e-07	5.66258e-07	1.17828e-06	6.5505e-07	9.00161e-07	0.000112972	5.51182e-07	1.52087e-06	2.38474e-06	1.00746e-06	2.48931e-07	2.41307e-07	6.38901e-07	7.81002e-07	4.61034e-07	3.54958e-08	4.16588e-07	8.1146e-08	2.7624e-07	4.86334e-07	1.56148e-07	2.60444e-07	6.03883e-07	1.84953e-07	3.5935e-07	2.77655e-07	3.03369e-07	3.63228e-07	1.27517e-07	1.38392e-07
K00255	long-chain-acyl-CoA dehydrogenase [EC:1.3.8.8]	0	0	0	0	1.93821e-07	0	6.71963e-08	0	5.8686e-07	5.87391e-08	2.07407e-07	2.92171e-07	1.4404e-07	1.66343e-07	7.61713e-08	6.24505e-08	6.93773e-07	2.77659e-07	2.77168e-08	0	0	0	0	0	0	2.29143e-07	0	1.31971e-07	0	0	9.83389e-08	0	4.77389e-08	6.12252e-08	0	1.52386e-07	0	0	0
K00259	alanine dehydrogenase [EC:1.4.1.1]	1.14733e-05	6.18359e-06	3.38675e-06	4.31393e-06	5.24232e-06	3.44565e-05	1.24205e-05	1.32389e-05	1.79424e-05	1.08316e-05	3.14733e-05	2.71428e-05	4.28807e-05	3.52175e-05	0.000199509	3.04761e-05	1.19858e-05	3.34687e-05	2.92283e-05	1.59135e-06	3.56025e-05	1.04148e-05	3.90636e-06	3.09889e-06	2.74731e-06	3.1428e-05	2.79403e-05	3.83661e-05	2.22786e-05	1.80106e-06	5.34866e-05	2.16197e-05	8.84469e-06	2.64232e-05	2.09184e-05	3.65136e-05	5.06652e-05	1.05547e-05	8.90093e-06
K00260	glutamate dehydrogenase [EC:1.4.1.2]	5.89507e-06	6.44678e-06	1.3852e-06	2.06424e-06	2.47832e-06	2.6576e-06	7.18364e-06	1.39678e-05	2.03189e-06	1.91692e-06	3.23645e-05	2.6136e-05	3.42629e-05	2.94888e-05	1.70658e-06	5.05784e-06	4.04405e-06	1.5978e-05	1.09175e-05	6.4722e-07	7.08862e-07	1.00347e-05	7.48624e-07	2.70021e-06	2.33298e-07	5.29666e-07	1.80167e-05	2.01536e-06	1.03096e-05	2.94496e-05	0.000121421	4.27563e-05	2.81264e-05	7.56039e-07	3.69862e-05	3.05284e-07	4.57566e-07	1.9727e-07	5.9477e-06
K00261	glutamate dehydrogenase (NAD(P)+) [EC:1.4.1.3]	4.21699e-05	3.01682e-05	2.83417e-05	2.63292e-05	4.76585e-05	4.22972e-05	3.7401e-05	5.77347e-05	5.60544e-05	2.97446e-05	4.87131e-05	4.27626e-05	5.48221e-05	4.97217e-05	7.18139e-06	2.03777e-05	2.77979e-05	3.61517e-05	2.56421e-05	1.38632e-05	3.20066e-05	1.96366e-05	1.87992e-05	1.74816e-05	1.37503e-05	3.23232e-05	4.49479e-05	2.61138e-05	3.05872e-05	4.48927e-05	0.000153043	5.2367e-05	3.49292e-05	2.07273e-05	5.4926e-05	2.54576e-05	1.65635e-05	2.94987e-05	3.11261e-05
K00262	glutamate dehydrogenase (NADP+) [EC:1.4.1.4]	0.000301913	0.000329966	0.000199375	0.000183599	0.000204812	0.000230395	0.000234408	0.000435801	0.000260716	0.000217593	0.000125284	0.000112192	9.75029e-05	8.97716e-05	0.00035671	0.000145209	0.000116607	0.00012858	0.000197319	0.000109125	0.000122999	6.51547e-05	8.21762e-05	6.48606e-05	0.00013464	0.000143842	0.00010775	0.000166156	0.000119546	0.000159268	0.000333035	0.000152993	0.000159702	0.000100294	0.0001481	8.19137e-05	0.000172324	0.000158291	0.00013665
K00263	leucine dehydrogenase [EC:1.4.1.9]	4.16039e-07	3.72758e-07	6.80484e-08	1.37068e-07	3.06884e-07	3.90976e-07	2.79985e-07	1.47777e-06	4.27919e-07	1.71322e-07	2.1793e-05	1.5438e-05	3.07182e-05	2.46524e-05	9.20403e-07	1.20998e-06	1.73443e-06	7.54885e-06	7.06778e-07	0	1.30048e-07	0	3.03881e-08	0	3.43506e-08	1.09116e-07	1.11286e-07	9.62288e-08	7.07027e-08	0	4.09745e-08	2.48338e-08	1.19347e-08	3.82658e-08	3.4843e-08	7.40763e-08	1.44172e-07	4.18517e-08	0
K00265	glutamate synthase (NADPH/NADH) large chain [EC:1.4.1.13 1.4.1.14]	6.52008e-05	4.86585e-05	4.74183e-05	4.39343e-05	6.58399e-05	0.000128675	0.000143711	0.000108414	0.000166992	6.51418e-05	5.79609e-05	6.73553e-05	4.94707e-05	4.81339e-05	0.000159479	6.08696e-05	8.48041e-05	6.49541e-05	4.76435e-05	8.20458e-05	4.45974e-05	2.04643e-05	4.25849e-05	2.4334e-05	2.27107e-05	6.06819e-05	4.26046e-05	8.18098e-05	3.33601e-05	7.84075e-05	0.000140656	5.09319e-05	9.34889e-05	6.44573e-05	5.76705e-05	4.23e-05	3.91516e-05	0.000101129	8.37992e-05
K00266	glutamate synthase (NADPH/NADH) small chain [EC:1.4.1.13 1.4.1.14]	0.00015558	0.000119803	0.000108972	9.44269e-05	0.000111218	0.000221653	0.00036971	0.000257185	0.000348295	0.000133896	0.000166287	0.000199106	0.000105568	0.000124241	0.000571417	0.00018378	0.000210032	0.000127746	0.000128664	0.000201052	9.78127e-05	0.000106346	0.000133679	7.81955e-05	5.66968e-05	0.00013297	0.000156123	0.000167442	0.000121105	0.000333752	0.000861021	0.000318952	0.000397817	0.000150421	0.000296361	8.34544e-05	9.23891e-05	0.000249638	0.000264957
K00271	valine dehydrogenase (NAD+) [EC:1.4.1.23]	0	0	0	0	0	0	0	0	0	0	1.86362e-05	1.47881e-05	2.91056e-05	2.38674e-05	3.99899e-07	1.13192e-06	1.64771e-06	3.99135e-06	5.68194e-07	0	0	0	0	0	0	0	0	0	0	0	0	0	0	0	0	0	0	0	0
K00274	monoamine oxidase [EC:1.4.3.4]	6.61187e-06	3.47597e-06	4.6541e-06	1.49373e-06	1.40153e-06	1.90156e-06	6.29965e-07	2.21665e-06	1.79027e-06	4.03831e-07	2.44009e-06	8.76514e-06	2.33852e-06	6.27792e-06	1.0537e-06	6.64838e-06	6.61318e-06	1.87998e-06	1.81545e-06	2.10007e-06	4.78139e-06	2.20576e-06	8.84295e-06	1.6038e-06	6.40864e-07	4.67833e-06	4.45144e-07	6.04867e-07	3.51393e-06	7.91152e-07	1.65332e-05	5.4386e-06	3.42327e-06	2.91168e-06	1.79442e-06	1.02841e-06	1.91058e-06	1.04629e-06	7.16667e-06
K00275	pyridoxamine 5-phosphate oxidase [EC:1.4.3.5]	2.60322e-06	2.77013e-06	2.54047e-06	1.74664e-06	1.77854e-06	3.28359e-05	9.64267e-06	9.13952e-06	1.53212e-05	8.96139e-06	2.33935e-05	1.96659e-05	3.53807e-05	2.73489e-05	0.000118885	2.29394e-06	6.03334e-06	1.82015e-05	7.82683e-06	8.11061e-07	9.6979e-07	8.63977e-08	1.7191e-07	9.55194e-07	1.058e-06	9.75416e-06	2.53732e-06	2.89865e-06	3.15253e-06	6.37086e-07	6.83455e-06	4.94548e-06	1.11561e-06	5.48622e-06	3.14633e-06	5.22646e-06	2.48158e-06	4.01777e-06	6.69352e-07
K00276	primary-amine oxidase [EC:1.4.3.21]	0	0	0	0	0	0	0	0	0	1.8356e-08	0	0	0	2.40303e-08	0	0	0	0	0	0	0	0	0	0	0	0	0	0	0	0	0	0	0	0	0	0	0	0	0
K00278	L-aspartate oxidase [EC:1.4.3.16]	0.000387004	0.000381804	0.000274503	0.000255158	0.000335854	0.000290727	0.000300875	0.000532515	0.000395881	0.00029488	0.000141465	0.000112595	0.000121746	0.000123276	0.000317405	0.000172631	0.000169445	0.000148169	0.000214537	0.000121803	0.000213963	8.77681e-05	0.000130381	0.000106835	0.000175234	0.000226222	0.00017201	0.000213372	0.000162784	0.000176328	0.000267921	0.000131624	0.000145466	0.000140879	0.000171585	0.000169707	0.000216733	0.000244755	0.000204129
K00281	glycine dehydrogenase [EC:1.4.4.2]	7.77793e-06	5.76827e-06	4.97795e-06	3.47343e-06	4.22092e-06	5.09802e-05	1.4803e-05	1.62564e-05	2.29621e-05	1.41575e-05	4.90931e-05	4.01782e-05	7.04323e-05	5.5001e-05	0.000151725	8.1168e-06	1.7734e-05	3.60249e-05	1.55174e-05	2.66039e-06	2.51066e-06	9.24275e-07	2.12796e-06	2.293e-06	2.33882e-06	1.84561e-05	4.39763e-06	4.98045e-06	6.89483e-06	1.65532e-06	1.13953e-05	1.10802e-05	1.88622e-06	1.18728e-05	7.11821e-06	9.39378e-06	4.92708e-06	7.96216e-06	2.81505e-06
K00282	glycine dehydrogenase subunit 1 [EC:1.4.4.2]	1.40318e-05	1.02613e-05	9.85826e-06	3.10759e-06	4.53865e-06	7.44409e-06	8.90788e-06	1.70479e-05	4.02593e-06	2.94078e-06	4.08438e-05	3.87576e-05	3.57185e-05	3.60024e-05	5.83484e-05	1.25519e-05	1.26216e-05	1.59202e-05	1.48441e-05	3.32662e-06	5.96597e-06	1.25232e-05	9.75364e-06	4.55202e-06	1.08061e-06	5.62628e-06	1.84248e-05	3.27092e-06	1.4137e-05	3.04594e-05	0.000138357	5.05216e-05	3.15656e-05	5.89293e-06	3.92278e-05	2.31753e-06	6.65322e-06	2.39274e-06	1.38979e-05
K00283	glycine dehydrogenase subunit 2 [EC:1.4.4.2]	1.40556e-05	1.03252e-05	9.85826e-06	3.12717e-06	4.56634e-06	7.56595e-06	8.90788e-06	1.70081e-05	4.02593e-06	2.95914e-06	4.09222e-05	3.87576e-05	3.57185e-05	3.60504e-05	4.66578e-06	1.24961e-05	1.26712e-05	1.59698e-05	1.5046e-05	3.32662e-06	5.96597e-06	1.25232e-05	9.77969e-06	4.59454e-06	1.08061e-06	5.69642e-06	1.84248e-05	3.36518e-06	1.42097e-05	3.04594e-05	0.000138357	5.08019e-05	3.15514e-05	5.89293e-06	3.92278e-05	2.36288e-06	6.7404e-06	2.39274e-06	1.3931e-05
K00284	glutamate synthase (ferredoxin) [EC:1.4.7.1]	2.33e-05	1.83231e-05	1.73115e-05	1.49142e-05	1.44415e-05	6.48399e-05	0.000101696	5.61484e-05	9.72587e-05	3.57027e-05	3.81206e-05	3.56234e-05	2.33066e-05	2.18574e-05	0.000152445	3.31642e-05	4.46784e-05	3.67319e-05	1.92415e-05	4.48556e-05	1.0945e-05	1.1136e-05	2.1426e-05	9.18459e-06	7.34313e-06	2.7045e-05	1.27646e-05	3.29748e-05	9.97317e-06	6.04817e-05	9.75158e-05	3.54541e-05	8.52365e-05	3.15678e-05	3.84099e-05	1.56295e-05	1.84297e-05	6.87799e-05	5.82329e-05
K00285	D-amino-acid dehydrogenase [EC:1.4.5.1]	6.52952e-06	2.30499e-06	6.81805e-06	2.76544e-06	3.17136e-06	6.82621e-06	2.98761e-06	3.17049e-06	6.25143e-06	3.01428e-06	2.09221e-05	1.73302e-05	3.11871e-05	2.71105e-05	4.96268e-06	1.30425e-05	7.02305e-06	7.58108e-06	8.17338e-06	1.04234e-06	1.37751e-05	3.92381e-06	2.98499e-06	1.93918e-06	7.39826e-07	8.49217e-06	8.8943e-06	1.43001e-05	8.44053e-06	1.53357e-06	1.72688e-05	6.61972e-06	3.58342e-06	7.41017e-06	6.39375e-06	1.05215e-05	1.81969e-05	2.6296e-06	3.34216e-06
K00286	pyrroline-5-carboxylate reductase [EC:1.5.1.2]	0.000452149	0.000538211	0.000437929	0.000482012	0.000420785	0.000403453	0.000460228	0.000462392	0.000390215	0.000438805	0.000446627	0.000360847	0.000414305	0.000358717	0.0004823	0.000565258	0.000405353	0.000510254	0.000482178	0.000581149	0.000480175	0.000544695	0.000544534	0.000556458	0.000512164	0.000512973	0.000551162	0.000518881	0.000559148	0.000484504	0.000428867	0.00045353	0.000439582	0.000504967	0.000437181	0.000440274	0.000510646	0.00044662	0.000515874
K00287	dihydrofolate reductase [EC:1.5.1.3]	0.000478541	0.000478849	0.000527689	0.000534238	0.00050306	0.000475118	0.000473466	0.000407197	0.000441663	0.000517166	0.000569033	0.000563287	0.000593363	0.000581748	0.000466247	0.000537856	0.000524875	0.000554736	0.000521049	0.000541566	0.000553032	0.000601067	0.000578687	0.000599716	0.000574227	0.000543895	0.000562129	0.000510561	0.000568457	0.000543318	0.000442421	0.000545581	0.000548181	0.000555168	0.000543269	0.000560774	0.000544171	0.000522224	0.000541854
K00288	methylenetetrahydrofolate dehydrogenase (NADP+) / methenyltetrahydrofolate cyclohydrolase / formyltetrahydrofolate synthetase [EC:1.5.1.5 3.5.4.9 6.3.4.3]	0	0	0	3.4267e-08	0	0	0	0	0	0	0	0	0	0	0	0	0	0	0	0	0	0	0	0	0	0	0	0	0	0	0	0	0	0	0	0	0	0	2.89226e-08
K00290	saccharopine dehydrogenase (NAD+, L-lysine forming) [EC:1.5.1.7]	2.67919e-05	2.15184e-05	1.78786e-05	1.41136e-05	1.53622e-05	5.62614e-05	0.000104968	6.20159e-05	9.2023e-05	3.31546e-05	2.91022e-05	3.5588e-05	1.77827e-05	2.06158e-05	0.000248392	3.69174e-05	4.24572e-05	2.25453e-05	2.21736e-05	4.46325e-05	1.13312e-05	1.98038e-05	2.1378e-05	1.08e-05	6.93436e-06	2.19527e-05	2.90282e-05	3.34945e-05	1.78609e-05	9.00656e-05	0.000215835	7.42558e-05	0.000113387	2.74125e-05	7.34378e-05	1.24829e-05	1.29509e-05	6.69157e-05	6.37493e-05
K00294	1-pyrroline-5-carboxylate dehydrogenase [EC:1.2.1.88]	1.92124e-05	1.54112e-05	1.19549e-05	7.72006e-06	1.00949e-05	2.9061e-05	1.38505e-05	1.65339e-05	1.99462e-05	4.3366e-06	3.69311e-05	5.09721e-05	4.48757e-05	4.68232e-05	4.32669e-06	2.44663e-05	2.81195e-05	3.06907e-05	1.91488e-05	2.77444e-05	1.16997e-05	5.45206e-06	2.11672e-05	4.0901e-06	2.85396e-06	8.40191e-06	3.83164e-06	2.59835e-05	9.18428e-06	3.97658e-06	4.44651e-05	1.51684e-05	8.30805e-06	1.73344e-05	4.00913e-06	3.76731e-06	8.08377e-06	4.88226e-06	1.34574e-05
K00297	methylenetetrahydrofolate reductase (NADPH) [EC:1.5.1.20]	0.00010131	7.77669e-05	6.73409e-05	5.93055e-05	8.3448e-05	0.000142906	0.00024951	0.000182741	0.000241084	8.89722e-05	9.70791e-05	0.000115682	6.25839e-05	7.13776e-05	0.000296912	0.000107615	0.000130001	7.51431e-05	7.99116e-05	0.000126422	5.68248e-05	5.87939e-05	6.60253e-05	3.93837e-05	2.92124e-05	7.27273e-05	0.000103613	0.000115498	6.88285e-05	0.000227294	0.000589952	0.000206727	0.000262315	8.77215e-05	0.000201734	4.71902e-05	4.8144e-05	0.000162973	0.000159939
K00298	N5-(carboxyethyl)ornithine synthase [EC:1.5.1.24]	2.42967e-06	8.49889e-07	2.425e-07	5.48271e-07	7.94667e-07	1.1516e-06	1.20953e-06	1.54202e-06	1.25756e-06	5.72706e-07	1.28105e-06	1.42619e-06	1.54061e-06	1.73259e-06	2.11756e-06	9.08655e-06	9.36593e-07	2.3601e-06	6.3028e-06	5.79329e-08	1.13699e-05	2.98936e-06	6.92849e-07	4.16657e-07	4.80908e-07	7.0707e-06	8.33903e-06	1.17399e-05	5.98993e-06	2.62329e-07	1.53655e-05	5.23e-06	2.51822e-06	6.5511e-06	5.59231e-06	9.98276e-06	1.56915e-05	1.79544e-06	2.5697e-06
K00299	FMN reductase [EC:1.5.1.38]	3.00972e-06	1.64774e-06	1.33158e-06	8.13004e-07	1.36559e-06	1.65392e-06	7.23468e-07	2.21007e-06	8.88441e-07	1.16107e-06	2.10477e-05	1.7447e-05	3.07371e-05	2.51601e-05	0.000133574	5.09836e-06	9.01151e-06	8.41225e-06	3.31257e-06	1.33517e-06	8.5383e-07	6.65082e-07	1.98007e-06	8.24782e-07	5.85391e-07	3.97194e-06	4.94141e-07	7.34473e-07	1.97769e-06	6.35004e-07	1.10384e-06	3.20729e-06	2.62528e-07	3.0281e-06	1.99658e-06	6.64772e-07	8.46804e-07	1.04128e-06	1.63501e-06
K00301	sarcosine oxidase [EC:1.5.3.1]	0	0	0	0	0	0	0	0	2.61991e-08	0	0	0	0	0	0	0	0	0	0	0	0	0	0	0	0	0	0	0	0	0	0	0	0	0	0	0	8.28204e-09	0	0
K00302	sarcosine oxidase, subunit alpha [EC:1.5.3.1]	1.07338e-05	8.67595e-06	9.30201e-06	7.03615e-06	8.14049e-06	2.63198e-05	1.32153e-05	1.22505e-05	1.82346e-05	3.13275e-06	5.32091e-05	5.15942e-05	6.665e-05	5.63044e-05	2.61363e-06	1.9197e-05	2.83001e-05	2.27333e-05	1.86673e-05	2.57802e-05	3.82714e-06	5.75985e-07	5.07482e-06	1.30619e-06	2.57916e-06	6.0832e-06	3.53642e-06	2.59818e-05	6.15114e-06	3.28953e-06	1.29377e-05	9.73485e-06	1.60124e-06	1.75831e-05	3.38724e-06	2.1467e-06	1.0523e-05	4.41536e-06	2.37165e-06
K00303	sarcosine oxidase, subunit beta [EC:1.5.3.1]	3.95237e-07	0	3.89732e-07	6.68206e-07	7.2683e-08	0	0	0	6.02579e-07	0	0	5.57106e-08	0	0	2.38035e-08	1.95158e-08	1.30082e-07	0	0	0	0	0	0	4.96021e-08	2.57629e-08	0	3.70953e-08	0	4.03006e-07	0	3.07309e-08	0	0	1.91329e-08	0	0	4.59712e-07	0	0
K00311	electron-transferring-flavoprotein dehydrogenase [EC:1.5.5.1]	1.96163e-05	1.7077e-05	1.66141e-05	1.48764e-05	1.61356e-05	3.86888e-05	9.96087e-05	4.98758e-05	8.83591e-05	2.37098e-05	3.62353e-05	3.69962e-05	1.53497e-05	1.48751e-05	0.000132047	4.04497e-05	5.22613e-05	1.62951e-05	2.12449e-05	6.55004e-05	8.00727e-06	7.01261e-06	1.60054e-05	6.3408e-06	7.25942e-06	1.29575e-05	1.11076e-05	5.33382e-05	5.94327e-06	6.16266e-05	8.29734e-05	3.11354e-05	8.15817e-05	3.66586e-05	3.41897e-05	7.26827e-06	1.96899e-05	6.48545e-05	5.20407e-05
K00313	electron transfer flavoprotein-quinone oxidoreductase [EC:1.5.5.-]	3.56635e-05	2.36196e-05	2.70214e-05	2.48852e-05	4.50254e-05	3.9552e-05	2.99443e-05	4.33142e-05	5.45203e-05	2.75707e-05	1.62941e-05	1.62118e-05	2.04318e-05	1.99632e-05	1.03947e-05	1.51721e-05	2.33467e-05	2.01055e-05	1.44088e-05	1.31073e-05	3.12674e-05	9.50375e-06	1.81287e-05	1.48594e-05	1.33967e-05	3.19631e-05	2.69683e-05	2.43675e-05	2.05593e-05	1.53962e-05	3.15299e-05	9.63197e-06	6.87951e-06	1.93625e-05	1.78745e-05	2.52162e-05	1.66286e-05	2.9066e-05	2.51172e-05
K00316	spermidine dehydrogenase [EC:1.5.99.6]	3.51969e-05	2.34279e-05	2.66317e-05	2.41582e-05	4.48696e-05	3.91864e-05	2.99443e-05	4.31765e-05	5.39177e-05	2.75707e-05	1.60588e-05	1.62118e-05	2.04318e-05	1.98911e-05	5.23678e-06	1.51052e-05	2.30679e-05	1.99567e-05	1.3803e-05	1.31073e-05	3.12674e-05	9.50375e-06	1.80505e-05	1.46822e-05	1.33967e-05	3.17527e-05	2.69312e-05	2.40847e-05	1.99382e-05	1.53962e-05	3.15299e-05	8.64217e-06	6.80279e-06	1.93625e-05	1.78745e-05	2.50801e-05	1.59094e-05	2.9066e-05	2.50181e-05
K00317	dimethylamine/trimethylamine dehydrogenase [EC:1.5.8.1 1.5.8.2]	6.56649e-06	3.49461e-06	1.19316e-05	1.49061e-06	1.63941e-06	1.90156e-06	1.49792e-06	2.43082e-06	2.62864e-06	5.69035e-07	1.78126e-05	1.58218e-05	2.2702e-06	6.82661e-06	1.16796e-06	7.46804e-06	8.07956e-06	1.93783e-06	2.64695e-06	2.92079e-06	5.70355e-06	2.34714e-06	9.2076e-06	1.6038e-06	6.4612e-07	5.52398e-06	6.23201e-07	1.96582e-06	3.73452e-06	1.04099e-06	1.70249e-05	6.13892e-06	3.41134e-06	4.93629e-06	1.81184e-06	1.05647e-06	1.02794e-05	1.17185e-06	7.82678e-06
K00318	proline dehydrogenase [EC:1.5.-.-]	9.75092e-07	9.84315e-07	4.71699e-07	6.40364e-07	6.70299e-07	6.90872e-07	3.19357e-07	1.55808e-06	6.8991e-07	8.48199e-07	2.22077e-05	1.64826e-05	3.12172e-05	2.54541e-05	1.33101e-06	1.55151e-06	2.76425e-06	9.74518e-06	1.5123e-06	2.48931e-07	2.34552e-07	6.07484e-07	7.28365e-07	4.18517e-07	5.58197e-08	3.13708e-07	1.92432e-07	2.12219e-07	4.41892e-07	1.56148e-07	2.52249e-07	2.20733e-07	7.98134e-08	3.25259e-07	3.12498e-07	2.32811e-07	3.84196e-07	1.69369e-07	6.32682e-08
K00322	NAD(P) transhydrogenase [EC:1.6.1.1]	9.43406e-06	5.15291e-06	4.6409e-06	1.69709e-06	2.68735e-06	3.90796e-06	2.31821e-06	6.30606e-06	3.196e-06	1.436e-06	2.77374e-05	2.62663e-05	3.56984e-05	3.33291e-05	6.2677e-06	1.71149e-05	9.39886e-06	1.46495e-05	9.30471e-06	2.22589e-06	1.63804e-05	5.30032e-06	9.79311e-06	2.14172e-06	1.17565e-06	1.20665e-05	8.96548e-06	1.26989e-05	9.38474e-06	1.10189e-06	3.20369e-05	1.11408e-05	5.99766e-06	9.55752e-06	7.51208e-06	1.1203e-05	1.75115e-05	2.94327e-06	9.74731e-06
K00324	NAD(P) transhydrogenase subunit alpha [EC:1.6.1.2]	3.35411e-06	1.19709e-06	3.23333e-07	8.85121e-07	1.28988e-06	1.65733e-06	1.64631e-06	2.20621e-06	1.97017e-06	8.11334e-07	1.9207e-06	2.06006e-06	2.27846e-06	2.47405e-06	4.5808e-06	1.21689e-05	1.83444e-06	3.33521e-06	8.63339e-06	7.72439e-08	1.53221e-05	4.04865e-06	9.49846e-07	5.98059e-07	6.41211e-07	9.66687e-06	1.11187e-05	1.58043e-05	8.0593e-06	3.49773e-07	2.05364e-05	7.30327e-06	3.41901e-06	8.8489e-06	7.45641e-06	1.34761e-05	2.10308e-05	2.39392e-06	3.54163e-06
K00325	NAD(P) transhydrogenase subunit beta [EC:1.6.1.2]	6.91598e-08	6.39014e-08	0	8.6837e-08	1.7746e-07	1.21863e-07	3.35981e-08	9.8039e-08	2.9343e-07	4.77255e-08	1.51634e-07	1.33706e-07	1.24683e-07	9.85243e-08	1.75738e-06	5.3529e-08	4.91047e-07	1.88411e-07	2.01937e-07	0	8.10691e-08	3.14173e-08	2.6047e-08	4.25161e-08	0	2.11996e-07	0	1.6025e-07	7.27228e-08	0	4.91694e-08	3.29935e-07	4.94438e-08	7.23571e-08	0	1.44634e-07	8.71748e-08	0	7.51237e-08
K00329	NADH dehydrogenase [EC:1.6.5.3]	4.90406e-07	7.1092e-07	4.15443e-07	5.61336e-07	3.41004e-07	4.61174e-07	1.03069e-07	3.18978e-07	5.0859e-07	7.50989e-07	5.21569e-07	1.0751e-06	6.67264e-07	1.05579e-06	6.14964e-07	5.9572e-07	1.09378e-06	1.81491e-06	1.18359e-06	4.83529e-07	8.35329e-07	6.42853e-07	9.84006e-07	7.97973e-07	5.2814e-08	4.45669e-07	2.38106e-07	9.256e-07	4.95007e-07	3.03123e-07	4.5597e-07	6.03462e-07	2.45967e-07	3.88398e-07	3.61551e-07	3.34005e-07	3.55237e-07	1.67145e-07	1.40636e-07
K00330	NADH-quinone oxidoreductase subunit A [EC:1.6.5.3]	2.69237e-06	2.77013e-06	2.56522e-06	1.83475e-06	1.97582e-06	3.50751e-05	9.95765e-06	9.57322e-06	1.58377e-05	9.14495e-06	4.85752e-06	4.90254e-06	6.30647e-06	3.54688e-06	0.000118496	1.16203e-06	4.5343e-06	1.42102e-05	7.31011e-06	8.11061e-07	1.00164e-06	8.63977e-08	1.7191e-07	9.55194e-07	1.10707e-06	9.72688e-06	2.59031e-06	2.89865e-06	3.15253e-06	6.54931e-07	6.83455e-06	4.92419e-06	1.18381e-06	5.48622e-06	3.48605e-06	6.11538e-06	2.78046e-06	4.66124e-06	7.85042e-07
K00331	NADH-quinone oxidoreductase subunit B [EC:1.6.5.3]	4.02013e-05	2.71099e-05	3.02391e-05	2.62296e-05	4.75515e-05	7.54852e-05	4.0308e-05	5.43484e-05	6.98603e-05	3.70766e-05	2.18488e-05	2.23028e-05	2.72706e-05	2.36823e-05	0.000126175	1.98154e-05	3.3491e-05	3.49974e-05	2.30335e-05	1.50046e-05	3.2975e-05	9.64774e-06	1.94033e-05	1.60437e-05	1.50305e-05	4.51232e-05	2.99271e-05	2.75038e-05	2.47076e-05	1.653e-05	3.91635e-05	1.66504e-05	8.12157e-06	2.75273e-05	2.30417e-05	3.16006e-05	1.91839e-05	3.46271e-05	2.72823e-05
K00332	NADH-quinone oxidoreductase subunit C [EC:1.6.5.3]	2.37737e-08	6.39014e-08	2.47449e-08	1.95811e-08	2.76888e-08	1.21863e-07	0	1.31561e-07	0	0	7.84314e-08	0	0	2.40303e-08	5.71212e-05	1.00367e-07	4.95552e-08	4.9582e-08	2.01937e-07	0	0	0	2.6047e-08	4.25161e-08	0	7.01458e-08	0	9.42649e-08	7.27228e-08	0	0	3.79603e-07	6.53568e-08	0	0	4.53528e-08	8.71748e-08	0	3.30544e-08
K00333	NADH-quinone oxidoreductase subunit D [EC:1.6.5.3]	7.53031e-05	5.041e-05	5.67668e-05	5.0329e-05	9.23381e-05	0.000114428	7.02523e-05	9.74331e-05	0.000123733	6.46289e-05	3.77115e-05	3.85146e-05	4.77024e-05	4.34773e-05	0.000127963	3.4876e-05	5.63112e-05	5.4855e-05	3.64088e-05	2.8112e-05	6.42105e-05	1.91515e-05	3.74017e-05	3.06409e-05	2.83782e-05	7.67356e-05	5.6746e-05	5.13999e-05	4.43985e-05	3.19084e-05	7.06934e-05	2.45731e-05	1.4805e-05	4.68679e-05	4.09162e-05	5.65901e-05	3.48815e-05	6.36931e-05	5.22342e-05
K00334	NADH-quinone oxidoreductase subunit E [EC:1.6.5.3]	2.2711e-05	1.85051e-05	1.92438e-05	1.05956e-05	1.19207e-05	4.39298e-05	2.49846e-05	2.92692e-05	2.81027e-05	8.37545e-06	3.66709e-05	4.61617e-05	1.59919e-05	2.06943e-05	0.000221131	2.83409e-05	3.61367e-05	2.76911e-05	3.33266e-05	2.9234e-05	1.05762e-05	1.24325e-05	1.47159e-05	6.2529e-06	3.99123e-06	1.64876e-05	2.33304e-05	3.1246e-05	2.14279e-05	3.40293e-05	0.000154562	6.1186e-05	3.39668e-05	2.47407e-05	4.35199e-05	5.94355e-06	1.81574e-05	7.58589e-06	1.62484e-05
K00335	NADH-quinone oxidoreductase subunit F [EC:1.6.5.3]	8.18644e-05	5.86912e-05	6.04717e-05	4.77625e-05	6.85911e-05	0.000112948	0.000146037	0.000117359	0.000162715	6.08405e-05	7.31486e-05	9.42753e-05	5.11942e-05	6.12741e-05	0.000389162	8.05287e-05	0.000101206	6.00904e-05	5.76548e-05	8.74735e-05	5.53479e-05	3.36979e-05	6.12735e-05	2.97329e-05	2.39471e-05	6.89382e-05	6.04284e-05	8.4708e-05	5.05277e-05	0.000109536	0.000292335	0.000104145	0.00012803	7.05984e-05	9.73953e-05	4.07785e-05	4.65884e-05	0.00010118	0.000105213
K00336	NADH-quinone oxidoreductase subunit G [EC:1.6.5.3]	6.80554e-05	4.64745e-05	5.27445e-05	4.11891e-05	6.18235e-05	9.89814e-05	6.21725e-05	7.72268e-05	9.19964e-05	4.11216e-05	5.62964e-05	7.03958e-05	4.07003e-05	4.33914e-05	0.000257426	4.65237e-05	6.84111e-05	6.59647e-05	5.25137e-05	4.94544e-05	4.67136e-05	2.51384e-05	3.47583e-05	2.46466e-05	1.91687e-05	5.79175e-05	5.32819e-05	5.68337e-05	5.02746e-05	5.17952e-05	0.000195886	7.51569e-05	4.86671e-05	5.05998e-05	6.45013e-05	3.45461e-05	3.91375e-05	4.2356e-05	4.41577e-05
K00337	NADH-quinone oxidoreductase subunit H [EC:1.6.5.3]	2.69237e-06	2.77013e-06	2.56522e-06	1.83475e-06	1.97582e-06	3.50751e-05	9.95765e-06	9.57322e-06	1.58377e-05	9.14495e-06	4.85752e-06	4.90254e-06	6.30647e-06	3.54688e-06	0.000118496	1.16203e-06	4.5343e-06	1.42102e-05	7.31011e-06	8.11061e-07	1.00164e-06	8.63977e-08	1.7191e-07	9.55194e-07	1.10707e-06	9.75416e-06	2.59031e-06	2.89865e-06	3.15253e-06	6.54931e-07	6.83455e-06	4.92419e-06	1.18381e-06	5.48622e-06	3.48605e-06	6.11538e-06	2.78046e-06	4.66124e-06	7.85042e-07
K00338	NADH-quinone oxidoreductase subunit I [EC:1.6.5.3]	3.78893e-05	2.6198e-05	2.91969e-05	2.5993e-05	4.68455e-05	7.42615e-05	3.9902e-05	5.27498e-05	6.97555e-05	3.67156e-05	2.09163e-05	2.11143e-05	2.67383e-05	2.3438e-05	0.000123733	1.62673e-05	2.76022e-05	3.41669e-05	2.11131e-05	1.39184e-05	3.2269e-05	9.59015e-06	1.82225e-05	1.56374e-05	1.45038e-05	4.14795e-05	2.95215e-05	2.69833e-05	2.30907e-05	1.60512e-05	3.83645e-05	1.35664e-05	7.9866e-06	2.48487e-05	2.13605e-05	3.11955e-05	1.86899e-05	3.37273e-05	2.58031e-05
K00339	NADH-quinone oxidoreductase subunit J [EC:1.6.5.3]	2.69237e-06	2.77013e-06	2.56522e-06	1.83475e-06	1.97582e-06	3.50751e-05	9.95765e-06	9.57322e-06	1.58377e-05	9.14495e-06	4.85752e-06	4.90254e-06	6.30647e-06	3.54688e-06	0.000118496	1.16203e-06	4.5343e-06	1.42102e-05	7.31011e-06	8.11061e-07	1.00164e-06	8.63977e-08	1.7191e-07	9.55194e-07	1.10707e-06	9.72688e-06	2.59031e-06	2.89865e-06	3.15253e-06	6.54931e-07	6.83455e-06	4.92419e-06	1.18381e-06	5.48622e-06	3.48605e-06	6.11538e-06	2.78046e-06	4.66124e-06	7.85042e-07
K00340	NADH-quinone oxidoreductase subunit K [EC:1.6.5.3]	2.69237e-06	2.77013e-06	2.56522e-06	1.83475e-06	1.97582e-06	3.50751e-05	9.95765e-06	9.57322e-06	1.58377e-05	9.14495e-06	4.85752e-06	4.90254e-06	6.30647e-06	3.54688e-06	0.000118496	1.16203e-06	4.5343e-06	1.42102e-05	7.31011e-06	8.11061e-07	1.00164e-06	8.63977e-08	1.7191e-07	9.55194e-07	1.10707e-06	9.72688e-06	2.59031e-06	2.89865e-06	3.15253e-06	6.54931e-07	6.83455e-06	4.92419e-06	1.18381e-06	5.48622e-06	3.48605e-06	6.11538e-06	2.78046e-06	4.66124e-06	7.85042e-07
K00341	NADH-quinone oxidoreductase subunit L [EC:1.6.5.3]	2.84145e-06	2.93321e-06	2.66626e-06	1.96896e-06	2.07273e-06	3.51551e-05	9.96815e-06	9.59463e-06	1.59338e-05	9.32545e-06	2.35432e-05	1.99444e-05	3.55138e-05	2.75627e-05	0.000119005	2.38502e-06	6.45663e-06	1.87872e-05	8.06539e-06	8.77443e-07	1.02951e-06	2.48393e-07	3.86526e-07	1.0668e-06	1.1128e-06	9.80872e-06	2.61195e-06	2.92958e-06	3.25152e-06	6.96571e-07	6.89089e-06	4.97075e-06	1.19873e-06	5.56275e-06	3.56009e-06	6.15771e-06	2.83858e-06	4.69524e-06	8.01914e-07
K00342	NADH-quinone oxidoreductase subunit M [EC:1.6.5.3]	2.69237e-06	2.77013e-06	2.56522e-06	1.83475e-06	2.07273e-06	3.50751e-05	9.99125e-06	9.57322e-06	1.61312e-05	9.17432e-06	4.93072e-06	5.03624e-06	6.36283e-06	3.59734e-06	0.000118534	1.19325e-06	4.88119e-06	1.4349e-05	7.31011e-06	8.11061e-07	1.00164e-06	8.63977e-08	1.7191e-07	9.55194e-07	1.10707e-06	9.84145e-06	2.59031e-06	2.96463e-06	3.15253e-06	6.54931e-07	6.88372e-06	4.92419e-06	1.20768e-06	5.51683e-06	3.48605e-06	6.19157e-06	2.78046e-06	4.66124e-06	7.85042e-07
K00343	NADH-quinone oxidoreductase subunit N [EC:1.6.5.3]	2.69237e-06	2.77013e-06	2.56522e-06	1.83475e-06	1.97582e-06	3.50751e-05	9.95765e-06	9.57322e-06	1.58377e-05	9.14495e-06	4.85752e-06	4.90254e-06	6.30647e-06	3.54688e-06	0.000118496	1.16203e-06	4.5343e-06	1.42102e-05	7.31011e-06	8.11061e-07	1.00164e-06	8.63977e-08	1.7191e-07	9.55194e-07	1.10707e-06	9.72688e-06	2.59031e-06	2.89865e-06	3.15253e-06	6.54931e-07	6.83455e-06	4.92419e-06	1.18381e-06	5.48622e-06	3.48605e-06	6.11538e-06	2.78119e-06	4.66124e-06	7.85042e-07
K00344	NADPH2:quinone reductase [EC:1.6.5.5]	0.000342455	0.000408927	0.000329153	0.000339672	0.000306052	0.000238864	0.000250121	0.000346706	0.000209489	0.0003064	0.000293275	0.000235466	0.000266317	0.000270994	0.000134614	0.000356278	0.000272945	0.000305206	0.000353158	0.000325156	0.000323162	0.00032829	0.000321428	0.000323462	0.000331888	0.000306023	0.000325597	0.000329731	0.000342566	0.00024992	0.00015771	0.000278509	0.000213638	0.000294585	0.000267805	0.000326973	0.000367439	0.000257132	0.00028155
K00346	Na+-transporting NADH:ubiquinone oxidoreductase subunit A [EC:1.6.5.8]	2.6686e-06	2.70623e-06	2.54047e-06	1.81517e-06	1.94813e-06	3.49532e-05	9.95765e-06	9.44166e-06	1.58377e-05	9.14495e-06	4.77908e-06	4.90254e-06	6.30647e-06	3.52284e-06	6.13745e-05	1.06166e-06	4.48474e-06	1.41606e-05	7.10817e-06	8.11061e-07	1.00164e-06	8.63977e-08	1.45863e-07	9.12678e-07	1.10707e-06	9.68402e-06	2.59031e-06	2.80438e-06	3.07981e-06	6.54931e-07	6.83455e-06	4.56587e-06	1.11845e-06	5.48622e-06	3.48605e-06	6.07002e-06	2.69329e-06	4.66124e-06	7.51988e-07
K00347	Na+-transporting NADH:ubiquinone oxidoreductase subunit B [EC:1.6.5.8]	8.16032e-06	8.43459e-06	3.89155e-06	4.0391e-06	4.24976e-06	3.66593e-05	1.67865e-05	2.08526e-05	1.75302e-05	1.00995e-05	1.33255e-05	1.46129e-05	8.39662e-06	7.42116e-06	0.000191488	4.62524e-06	6.01972e-06	1.80912e-05	1.64709e-05	2.28111e-06	1.30818e-06	1.05016e-05	2.73493e-07	3.24398e-06	1.41279e-06	9.82723e-06	2.08672e-05	4.54337e-06	1.33713e-05	2.99484e-05	0.000127976	4.71062e-05	2.92128e-05	5.84974e-06	4.01366e-05	6.0894e-06	4.89445e-06	4.72401e-06	6.75084e-06
K00348	Na+-transporting NADH:ubiquinone oxidoreductase subunit C [EC:1.6.5.8]	1.41156e-05	1.35526e-05	9.30305e-06	9.40394e-06	1.15603e-05	9.55776e-05	3.2908e-05	3.02257e-05	4.83695e-05	2.12269e-05	1.70614e-05	2.75359e-05	2.06651e-05	1.5222e-05	0.00038403	1.53745e-05	2.80135e-05	4.27045e-05	3.04515e-05	2.61591e-05	4.67856e-06	7.3438e-07	4.24826e-06	2.7678e-06	4.36105e-06	2.15367e-05	8.31147e-06	3.05962e-05	1.04103e-05	4.06328e-06	2.56234e-05	1.67841e-05	3.82422e-06	2.54752e-05	8.75344e-06	1.41119e-05	1.07115e-05	1.30107e-05	2.46999e-06
K00349	Na+-transporting NADH:ubiquinone oxidoreductase subunit D [EC:1.6.5.8]	3.06383e-06	2.70623e-06	2.93021e-06	2.48338e-06	2.02082e-06	3.49532e-05	9.95765e-06	9.44166e-06	1.64403e-05	9.14495e-06	4.77908e-06	4.90254e-06	6.30647e-06	3.52284e-06	6.13745e-05	1.06166e-06	4.61483e-06	1.41606e-05	7.10817e-06	8.11061e-07	1.00164e-06	8.63977e-08	1.45863e-07	1.06148e-06	1.10707e-06	9.70447e-06	2.62741e-06	2.80438e-06	3.48282e-06	6.70546e-07	6.83455e-06	4.56587e-06	1.11845e-06	5.48622e-06	3.48605e-06	6.07002e-06	3.15095e-06	4.66124e-06	7.51988e-07
K00350	Na+-transporting NADH:ubiquinone oxidoreductase subunit E [EC:1.6.5.8]	2.03017e-05	1.51517e-05	1.23343e-05	9.14259e-06	1.151e-05	6.36277e-05	2.36559e-05	2.44549e-05	3.4343e-05	1.28467e-05	1.55765e-05	3.24607e-05	1.71173e-05	1.81573e-05	6.43991e-05	2.44481e-05	3.57479e-05	3.10081e-05	2.68772e-05	2.84378e-05	9.13895e-06	2.87992e-06	1.38813e-05	3.82267e-06	4.41045e-06	2.00773e-05	6.4235e-06	2.87724e-05	1.21934e-05	4.67836e-06	3.61211e-05	2.03726e-05	6.13103e-06	2.55375e-05	8.72557e-06	9.32929e-06	1.02194e-05	1.02955e-05	1.01228e-05
K00351	Na+-transporting NADH:ubiquinone oxidoreductase subunit F [EC:1.6.5.8]	2.6686e-06	2.70623e-06	2.54047e-06	1.81517e-06	1.94813e-06	3.49532e-05	9.95765e-06	9.44166e-06	1.58377e-05	9.14495e-06	4.77908e-06	4.90254e-06	6.30647e-06	3.52284e-06	6.13745e-05	1.06166e-06	4.48474e-06	1.41606e-05	7.10817e-06	8.11061e-07	1.00164e-06	8.63977e-08	1.45863e-07	9.12678e-07	1.10707e-06	9.68402e-06	2.59031e-06	2.80438e-06	3.07981e-06	6.54931e-07	6.83455e-06	4.56587e-06	1.11845e-06	5.48622e-06	3.48605e-06	6.07002e-06	2.69329e-06	4.66124e-06	7.51988e-07
K00354	NADPH2 dehydrogenase [EC:1.6.99.1]	0.00027498	0.000310743	0.000193497	0.000177356	0.000190447	0.000154802	0.00012533	0.000363941	0.000158514	0.000190933	9.28042e-05	6.3379e-05	5.78402e-05	5.51705e-05	0.00011121	0.000118179	6.92156e-05	9.47895e-05	0.000172932	5.96709e-05	0.000125692	6.78075e-05	8.56031e-05	7.48889e-05	0.000143265	0.000136985	9.56331e-05	0.000124176	0.000116976	8.08065e-05	0.000119598	8.90056e-05	5.4072e-05	7.86759e-05	8.63935e-05	8.32604e-05	0.000175614	9.87063e-05	9.52893e-05
K00355	NAD(P)H dehydrogenase (quinone) [EC:1.6.5.2]	0.00011754	0.000143542	0.000200878	0.000228421	0.00019635	0.000154335	0.000188088	2.34094e-05	0.000126637	0.00018444	0.000240849	0.000210226	0.000247246	0.000272911	0.000157888	0.000281037	0.000268653	0.000269469	0.000217091	0.000316591	0.000263217	0.00033132	0.000315498	0.000321936	0.000246438	0.000244342	0.000301662	0.000228061	0.000288913	0.000224448	6.64168e-05	0.000238865	0.000204948	0.000265772	0.000245544	0.000331565	0.000224065	0.000234073	0.000264293
K00356	NADH dehydrogenase [EC:1.6.99.3]	4.90406e-07	7.1092e-07	4.15443e-07	5.61336e-07	3.41004e-07	4.61174e-07	1.03069e-07	3.18978e-07	5.0859e-07	7.50989e-07	5.21569e-07	1.0751e-06	6.67264e-07	1.05579e-06	6.14964e-07	5.9572e-07	1.09378e-06	1.81491e-06	1.18359e-06	4.83529e-07	8.35329e-07	6.42853e-07	9.84006e-07	7.97973e-07	5.2814e-08	4.45669e-07	2.38106e-07	9.256e-07	4.95007e-07	3.03123e-07	4.5597e-07	6.03462e-07	2.45967e-07	3.88398e-07	3.61551e-07	3.34005e-07	3.55237e-07	1.67145e-07	1.40636e-07
K00362	nitrite reductase (NADH) large subunit [EC:1.7.1.15]	0.000114641	3.85871e-05	0.000139712	0.00011411	0.000112236	0.000198615	7.30299e-05	2.59302e-05	0.000121548	0.000122694	0.000181179	0.000242433	0.000212525	0.000145831	0.000374995	0.000129775	0.00015199	0.000194854	0.000106869	0.000137577	0.0001595	0.000174912	0.000189255	0.000206649	0.000189964	0.000203293	0.000141286	0.000139106	0.000171779	0.00015533	0.000116932	0.000139211	0.000173172	0.000216156	0.000114713	7.14729e-05	0.000138171	0.000123876	0.000149571
K00363	nitrite reductase (NADH) small subunit [EC:1.7.1.15]	9.98866e-07	1.04822e-06	4.46955e-07	6.59945e-07	6.97987e-07	8.12734e-07	3.19357e-07	1.60398e-06	6.63711e-07	8.84911e-07	3.64992e-06	1.69453e-06	2.11168e-06	1.63469e-06	2.65041e-06	4.41893e-07	1.1661e-06	5.80341e-06	1.14604e-06	2.48931e-07	2.34552e-07	6.07484e-07	7.54412e-07	4.61034e-07	5.58197e-08	3.83853e-07	1.92432e-07	3.06484e-07	5.14615e-07	1.56148e-07	2.52249e-07	5.29381e-07	9.34531e-08	3.25259e-07	3.12498e-07	2.78164e-07	4.49284e-07	1.69369e-07	9.63226e-08
K00364	GMP reductase [EC:1.7.1.7]	0.000437555	0.000443224	0.000493204	0.000503601	0.000474942	0.000413394	0.000355539	0.000343338	0.000343417	0.000474845	0.000496882	0.00048669	0.00052943	0.000519202	0.000267153	0.000477227	0.000463948	0.000501261	0.000485094	0.00046737	0.000517858	0.000554696	0.000527739	0.000562563	0.000548296	0.00049926	0.000510919	0.000461621	0.000524319	0.000436541	0.000201997	0.000452886	0.000411354	0.000505309	0.000455699	0.000530571	0.000510193	0.000438722	0.00045242
K00366	ferredoxin-nitrite reductase [EC:1.7.7.1]	3.95237e-07	0	4.14477e-07	6.83436e-07	9.42187e-08	0	0	0	6.25867e-07	0	4.06681e-08	5.57106e-08	0	0	3.2267e-08	1.95158e-08	1.30082e-07	0	0	0	0	0	3.64658e-08	4.96021e-08	5.38163e-08	2.04592e-08	6.67716e-08	1.83293e-08	4.03006e-07	1.56148e-08	3.07309e-08	0	0	1.91329e-08	2.65471e-08	6.74363e-08	5.21596e-07	0	1.92006e-08
K00367	ferredoxin-nitrate reductase [EC:1.7.7.2]	0	0	0	0	0	0	0	0	0	1.8356e-08	0	0	0	2.40303e-08	0	0	0	0	0	0	0	0	0	0	0	2.72789e-08	0	0	0	0	0	0	0	0	0	0	0	0	0
K00368	nitrite reductase (NO-forming) [EC:1.7.2.1]	0	0	0	0	9.69106e-08	0	3.35981e-08	0	2.9343e-07	2.93696e-08	7.32026e-08	1.33706e-07	5.63637e-08	5.04637e-08	3.80857e-08	3.12253e-08	3.46886e-07	1.38829e-07	0	0	0	0	0	0	0	1.4185e-07	0	6.59854e-08	0	0	4.91694e-08	0	2.38694e-08	3.06126e-08	0	7.61928e-08	0	0	0
K00370	nitrate reductase / nitrite oxidoreductase, alpha subunit [EC:1.7.5.1 1.7.99.-]	0.000109367	0.000124778	0.00014245	0.000167658	0.000149862	0.000125926	0.000139572	5.83386e-05	0.000117205	0.00013452	0.000171868	0.000137202	0.000172494	0.000148474	6.81314e-05	0.000211946	0.000163143	0.000209969	0.000147224	0.000240984	0.000197795	0.000238057	0.000239021	0.000249999	0.00019346	0.000206631	0.000234902	0.000186425	0.000228957	0.000171067	7.27753e-05	0.000150332	0.000142435	0.000210217	0.000153798	0.000191873	0.000170547	0.000167441	0.000205502
K00371	nitrate reductase / nitrite oxidoreductase, beta subunit [EC:1.7.5.1 1.7.99.-]	0.000109367	0.000124778	0.00014245	0.000167658	0.000149862	0.000125926	0.000139572	5.83386e-05	0.000117205	0.00013452	0.000171868	0.000137202	0.000172494	0.000148474	6.81314e-05	0.000211946	0.000163143	0.000209969	0.000147224	0.000240984	0.000197795	0.000238057	0.000239021	0.000249999	0.00019346	0.000206631	0.000234902	0.000186425	0.000228957	0.000171067	7.27753e-05	0.000150332	0.000142435	0.000210217	0.000153798	0.000191873	0.000170547	0.000167441	0.000205502
K00372	assimilatory nitrate reductase catalytic subunit [EC:1.7.99.-]	3.84143e-05	2.44001e-05	2.84158e-05	2.57726e-05	4.57957e-05	4.04186e-05	3.04436e-05	4.52219e-05	5.53616e-05	2.79888e-05	1.79651e-05	1.76169e-05	2.15017e-05	2.0373e-05	6.13391e-06	1.86571e-05	2.91963e-05	2.19235e-05	1.55676e-05	1.41936e-05	3.20167e-05	9.56135e-06	1.92154e-05	1.51452e-05	1.39489e-05	3.5383e-05	2.74184e-05	2.45612e-05	2.2261e-05	1.58907e-05	3.23426e-05	1.13747e-05	6.92412e-06	2.20538e-05	1.95673e-05	2.55139e-05	1.72834e-05	2.99798e-05	2.64834e-05
K00373	nitrate reductase molybdenum cofactor assembly chaperone NarJ/NarW	8.14847e-05	0.000111374	0.000127355	0.000157782	0.000115419	9.53197e-05	0.000120559	1.65132e-05	6.95499e-05	0.000117555	0.000171012	0.000132918	0.000167054	0.000141266	6.87472e-05	0.000216478	0.000153961	0.000208428	0.000146626	0.00025064	0.000183157	0.000251348	0.000242989	0.000258798	0.000198064	0.00019232	0.000228749	0.000178534	0.000229862	0.000171222	4.53447e-05	0.000155773	0.000149184	0.000209907	0.000149484	0.00018344	0.000170049	0.000152196	0.000198519
K00374	nitrate reductase gamma subunit [EC:1.7.5.1 1.7.99.-]	7.41699e-05	0.00010135	0.000115818	0.0001435	0.000104993	8.67392e-05	0.000109628	1.5162e-05	6.32875e-05	0.000106949	0.00015581	0.000120991	0.000152062	0.000128583	6.28947e-05	0.00019684	0.000140075	0.000190012	0.000133421	0.000227877	0.000166528	0.000228553	0.00022097	0.000235317	0.000180063	0.000174878	0.000207971	0.00016234	0.000209019	0.000155671	4.12454e-05	0.00014169	0.000135632	0.000190854	0.000135923	0.000166793	0.000154638	0.000138375	0.000180484
K00375	GntR family transcriptional regulator / MocR family aminotransferase	0.000473048	0.000517909	0.000419331	0.000438168	0.000441255	0.000403887	0.00044174	0.00053213	0.000441326	0.00042728	0.00038339	0.0003056	0.000357855	0.000313286	0.000530605	0.000462022	0.000359686	0.000428392	0.000411386	0.000448194	0.000428814	0.000423284	0.000445747	0.000443625	0.000429441	0.000469237	0.000469374	0.00043266	0.000466442	0.00041967	0.000441119	0.000378848	0.000367626	0.000413955	0.000387072	0.000378375	0.000429162	0.000417648	0.000457217
K00376	nitrous-oxide reductase [EC:1.7.2.4]	0	0	0	0	0	0	0	0	0	0	6.10022e-08	2.47603e-08	3.13131e-08	6.54159e-08	0	0	0	0	2.77168e-08	0	0	0	0	0	0	0	0	0	0	0	0	0	0	0	0	0	0	0	0
K00380	sulfite reductase (NADPH) flavoprotein alpha-component [EC:1.8.1.2]	1.55792e-06	1.65977e-06	8.50605e-07	1.16324e-06	1.0614e-06	1.11263e-06	3.5873e-07	1.85562e-06	9.25702e-07	1.56179e-06	4.06454e-06	2.73911e-06	2.61073e-06	2.46035e-06	0.000113865	9.39546e-07	2.19591e-06	7.99974e-06	1.95156e-06	4.97861e-07	3.39055e-07	1.21497e-06	1.45239e-06	8.79551e-07	7.72888e-08	5.88445e-07	2.73578e-07	4.22474e-07	8.85804e-07	3.12297e-07	4.63524e-07	8.24616e-07	2.52831e-07	6.12252e-07	5.90154e-07	4.36899e-07	6.73222e-07	2.96886e-07	1.59591e-07
K00381	sulfite reductase (NADPH) hemoprotein beta-component [EC:1.8.1.2]	4.39813e-07	4.3666e-07	4.33036e-08	1.56649e-07	3.34572e-07	5.12838e-07	2.79985e-07	1.55222e-06	4.0172e-07	1.89678e-07	3.23529e-06	6.49957e-07	1.61263e-06	8.33051e-07	2.07071e-05	1.26388e-07	1.36277e-07	3.60709e-06	3.40521e-07	0	1.30048e-07	0	5.64351e-08	4.25161e-08	3.43506e-08	1.79261e-07	1.11286e-07	1.90494e-07	1.43426e-07	0	4.09745e-08	3.86225e-07	5.07699e-08	3.82658e-08	3.4843e-08	1.19429e-07	2.39867e-07	4.18517e-08	3.30544e-08
K00382	dihydrolipoamide dehydrogenase [EC:1.8.1.4]	0.00112779	0.0012374	0.00118839	0.00117328	0.00112506	0.000985119	0.00088834	0.00105898	0.00082773	0.00113369	0.00109465	0.00101383	0.00108727	0.00120026	0.000784043	0.00110367	0.00106306	0.00109751	0.00118649	0.000987795	0.00114527	0.00115796	0.0011311	0.00112061	0.00113632	0.00107222	0.00110578	0.000999613	0.00113507	0.000917358	0.000684419	0.00107452	0.000854347	0.00100266	0.00106757	0.00128424	0.00116573	0.000974907	0.000998358
K00383	glutathione reductase (NADPH) [EC:1.8.1.7]	0.00050639	0.000592936	0.000648156	0.000684204	0.000643418	0.000470974	0.000548031	0.000372631	0.000428457	0.000609287	0.000654249	0.000577529	0.000655125	0.000804152	0.00030574	0.000720397	0.000713089	0.000670523	0.000684355	0.000702903	0.000738447	0.000787247	0.000745212	0.000730752	0.00064019	0.00062065	0.0007484	0.000620749	0.000713749	0.000550222	0.000284241	0.000660608	0.000514548	0.000625335	0.000692679	0.000958341	0.000688016	0.000633514	0.000651235
K00384	thioredoxin reductase (NADPH) [EC:1.8.1.9]	0.00148453	0.00163747	0.00135696	0.00138629	0.00132453	0.00116574	0.00120147	0.0015765	0.00113101	0.00133295	0.00120863	0.00111031	0.00114932	0.0011381	0.00127456	0.00136918	0.00117017	0.00126821	0.00139866	0.00128091	0.00128978	0.00129428	0.00129434	0.00128968	0.00135852	0.00130067	0.00130839	0.00129791	0.00135909	0.00121607	0.00122558	0.00126694	0.00113979	0.00122344	0.00123241	0.00123698	0.0013894	0.00118281	0.00124699
K00385	anaerobic sulfite reductase subunit C	1.03386e-05	8.67595e-06	8.86279e-06	6.3984e-06	8.06781e-06	2.63198e-05	1.32153e-05	1.22505e-05	1.7632e-05	3.13275e-06	1.58148e-05	2.19686e-05	8.37627e-06	8.43865e-06	1.81383e-06	1.69332e-05	2.48746e-05	1.47506e-05	1.74754e-05	2.57802e-05	3.82714e-06	5.75985e-07	5.11128e-06	1.25659e-06	2.60753e-06	6.10366e-06	3.529e-06	2.59909e-05	5.74813e-06	3.30514e-06	1.29377e-05	9.73485e-06	1.60124e-06	1.75831e-05	3.37977e-06	2.23622e-06	1.00963e-05	4.41536e-06	2.41006e-06
K00387	sulfite oxidase [EC:1.8.3.1]	0	0	0	0	0	0	0	0	0	0	0	0	0	0	0	0	0	0	0	0	0	0	0	0	0	0	0	0	0	0	0	0	1.19347e-08	0	0	0	3.69098e-09	0	0
K00389	putative membrane protein	4.19011e-07	6.39014e-08	4.18601e-07	6.87787e-07	1.64979e-07	1.21863e-07	0	4.58934e-08	6.02579e-07	1.8356e-08	7.84314e-08	0	3.13131e-08	4.80606e-08	1.7193e-06	2.23038e-08	1.79638e-07	4.9582e-08	2.01937e-07	0	5.5735e-08	0	2.6047e-08	9.21181e-08	0	7.01458e-08	3.70953e-08	9.42649e-08	5.1815e-07	0	0	3.29935e-07	2.55744e-08	0	0	4.53528e-08	6.16369e-07	0	3.30544e-08
K00390	phosphoadenosine phosphosulfate reductase [EC:1.8.4.8 1.8.4.10]	4.53494e-05	5.39919e-05	5.00089e-05	5.9451e-05	5.33711e-05	0.000101908	7.06941e-05	3.75064e-05	6.94178e-05	4.02618e-05	7.84244e-05	9.17186e-05	7.01765e-05	6.30723e-05	4.13876e-05	9.84533e-05	9.7296e-05	0.000100903	8.63936e-05	0.000141646	5.83782e-05	6.97661e-05	7.75089e-05	7.30162e-05	6.01196e-05	5.94134e-05	7.16446e-05	0.000124103	7.42116e-05	5.48365e-05	4.82203e-05	6.30711e-05	4.52161e-05	9.98173e-05	4.58138e-05	5.547e-05	6.56877e-05	5.19247e-05	5.62218e-05
K00392	sulfite reductase (ferredoxin) [EC:1.8.7.1]	2.7736e-07	2.48506e-07	2.8869e-08	9.13786e-08	3.015e-07	2.6065e-07	2.20254e-07	1.01373e-06	5.61243e-07	1.43585e-07	2.17778e-06	5.6701e-07	1.13145e-06	5.73791e-07	1.88524e-05	1.09288e-07	4.04701e-07	2.5105e-06	9.23893e-08	0	8.66989e-08	0	2.02588e-08	0	2.29004e-08	1.87315e-07	7.41906e-08	1.30138e-07	4.71351e-08	0	7.64858e-08	3.31117e-08	3.71302e-08	5.61231e-08	2.32287e-08	1.25577e-07	8.79637e-08	2.79011e-08	0
K00394	adenylylsulfate reductase, subunit A [EC:1.8.99.2]	3.1827e-06	1.36243e-06	1.37994e-06	1.14566e-06	1.35406e-06	1.10184e-06	4.05978e-07	1.55273e-06	7.30664e-07	3.42645e-07	1.38882e-06	1.68989e-06	6.82627e-07	5.83136e-07	7.55895e-07	3.65466e-06	6.17747e-06	7.80916e-07	1.76833e-06	2.158e-06	7.05977e-07	1.07709e-06	1.19121e-06	4.13351e-07	7.17641e-07	3.54626e-06	8.433e-07	4.26156e-07	1.84534e-06	4.78855e-07	8.29734e-07	2.69447e-06	1.09402e-07	2.69774e-06	1.69279e-06	3.59799e-07	2.5673e-06	9.6259e-07	1.49241e-06
K00395	adenylylsulfate reductase, subunit B [EC:1.8.99.2]	3.1827e-06	1.36243e-06	1.37994e-06	1.14566e-06	1.35406e-06	1.10184e-06	4.05978e-07	1.55273e-06	7.30664e-07	3.42645e-07	1.38882e-06	1.68989e-06	6.82627e-07	5.83136e-07	7.55895e-07	3.65466e-06	6.17747e-06	7.80916e-07	1.76833e-06	2.158e-06	7.05977e-07	1.07709e-06	1.19121e-06	4.13351e-07	7.17641e-07	3.54626e-06	8.433e-07	4.26156e-07	1.84534e-06	4.78855e-07	8.29734e-07	2.69447e-06	1.09402e-07	2.69774e-06	1.69279e-06	3.59799e-07	2.5673e-06	9.6259e-07	1.49241e-06
K00400	methyl coenzyme M reductase system, component A2	0.000381178	0.000352724	0.000380832	0.000357414	0.000369045	0.000329957	0.000326269	0.000377706	0.000345514	0.000376378	0.000358343	0.0004001	0.000375082	0.000402817	0.000144355	0.000292076	0.000347143	0.000299212	0.000347658	0.000261067	0.000338584	0.000321271	0.000317772	0.000313477	0.000355466	0.000315942	0.000299438	0.000299483	0.000305434	0.000353101	0.000379337	0.000368158	0.000376397	0.000313098	0.00037062	0.000344152	0.000337264	0.000346265	0.000325812
K00405	cytochrome c oxidase cbb3-type subunit II	0	0	0	0	0	0	0	0	0	1.8356e-08	0	0	0	2.40303e-08	0	0	0	0	0	0	0	0	0	0	0	0	0	0	0	0	0	0	0	0	0	0	0	0	0
K00406	cytochrome c oxidase cbb3-type subunit III	0	0	0	0	0	0	0	0	0	0	0	0	0	0	0	0	0	0	0	0	0	0	0	0	0	0	0	0	0	0	0	0	0	0	0	0	8.28204e-09	0	0
K00412	ubiquinol-cytochrome c reductase cytochrome b subunit	0	0	0	0	0	0	0	0	0	0	1.85752e-05	1.47633e-05	2.90743e-05	2.3802e-05	3.99899e-07	1.13192e-06	1.64771e-06	3.99135e-06	5.40478e-07	0	0	0	0	0	0	0	0	0	0	0	0	0	0	0	0	0	0	0	0
K00424	cytochrome bd-I ubiquinol oxidase subunit X [EC:1.10.3.14]	2.37737e-08	6.39014e-08	0	1.95811e-08	2.76888e-08	1.21863e-07	0	4.58934e-08	0	1.8356e-08	7.84314e-08	0	0	4.80606e-08	1.7193e-06	2.23038e-08	4.95552e-08	4.9582e-08	2.01937e-07	0	0	0	2.6047e-08	4.25161e-08	0	7.01458e-08	0	9.42649e-08	7.27228e-08	0	0	3.29935e-07	2.55744e-08	0	0	4.53528e-08	8.71748e-08	0	3.30544e-08
K00425	cytochrome bd ubiquinol oxidase subunit I [EC:1.10.3.14]	0.000386342	0.00044658	0.000395805	0.000421132	0.000417378	0.000322411	0.000334811	0.000386226	0.000307148	0.000397179	0.00035345	0.000302934	0.00036028	0.000420747	0.000288609	0.000391199	0.000371081	0.00037497	0.000416013	0.000357805	0.000413712	0.000399075	0.000385721	0.000380051	0.00037728	0.000371157	0.000407579	0.000357996	0.000395192	0.000301803	0.000190764	0.000353687	0.000265244	0.000334805	0.000375435	0.000503603	0.000403767	0.000360275	0.00035482
K00426	cytochrome bd ubiquinol oxidase subunit II [EC:1.10.3.14]	0.000385532	0.000446297	0.000395749	0.000420949	0.000417113	0.000322027	0.000334407	0.000385712	0.000306729	0.000396988	0.000353023	0.000302459	0.000359767	0.00042017	0.000287903	0.00038817	0.000370769	0.000374183	0.000413912	0.000357786	0.000409922	0.000398079	0.00038549	0.000379912	0.00037712	0.0003688	0.0004048	0.000354092	0.000393195	0.000301715	0.000185642	0.000351944	0.000264404	0.000332622	0.00037357	0.000500276	0.000398532	0.000359677	0.000353964
K00427	L-lactate permease	3.24907e-07	3.76308e-07	5.36139e-08	1.30541e-07	2.59967e-07	5.04376e-07	1.86656e-07	1.07697e-06	2.67813e-07	1.32571e-07	2.26144e-06	4.33305e-07	1.07508e-06	5.95418e-07	3.78559e-06	9.66496e-08	1.56925e-07	2.47083e-06	4.96263e-07	0	8.66989e-08	0	7.23527e-08	8.50321e-08	2.29004e-08	2.13035e-07	7.41906e-08	2.52682e-07	1.92581e-07	0	2.73164e-08	6.76426e-07	7.50182e-08	2.55105e-08	2.32287e-08	1.4009e-07	2.78089e-07	2.79011e-08	6.61088e-08
K00428	cytochrome c peroxidase [EC:1.11.1.5]	4.75474e-08	1.27803e-07	5.77381e-08	3.91622e-08	1.84592e-07	2.43725e-07	0	1.77455e-07	0	0	1.56863e-07	0	6.26263e-08	4.80606e-08	5.89776e-05	1.22671e-07	9.91104e-08	9.91639e-08	4.03873e-07	0	1.1147e-07	0	5.20939e-08	8.50321e-08	0	1.94849e-07	0	1.8853e-07	2.30289e-07	0	0	7.5211e-07	9.09312e-08	0	0	9.07057e-08	2.90583e-07	0	6.61088e-08
K00432	glutathione peroxidase [EC:1.11.1.9]	4.43083e-05	3.41214e-05	2.63259e-05	3.26115e-05	3.02926e-05	7.3923e-05	0.000269093	0.000125123	0.000232582	7.33924e-05	8.85105e-05	8.24517e-05	9.18892e-05	8.07636e-05	6.89045e-05	9.16822e-05	0.00010144	3.99884e-05	2.8822e-05	0.000122338	3.01783e-05	2.62933e-05	4.48e-05	2.01318e-05	1.65589e-05	4.24861e-05	3.45147e-05	9.74183e-05	1.62149e-05	0.000177768	0.000250091	7.9709e-05	0.000247878	7.03112e-05	0.000104232	3.23124e-05	3.94622e-05	0.000189029	0.000158815
K00433	non-heme chloroperoxidase [EC:1.11.1.10]	5.55184e-05	6.93191e-05	7.46143e-05	8.80555e-05	6.57069e-05	5.56955e-05	7.33394e-05	2.24436e-05	4.05281e-05	6.54156e-05	0.000102321	9.02258e-05	9.49053e-05	8.68726e-05	3.71925e-05	0.000131245	9.14138e-05	0.000117024	9.29956e-05	0.000139282	0.000109324	0.000149491	0.00014162	0.000145326	0.000108993	0.000112087	0.000145778	0.000104203	0.00014019	0.000123659	0.000167679	0.000134684	0.000113818	0.000119893	0.000121797	0.000104381	9.93558e-05	8.46334e-05	0.000122127
K00435	Fe-coproporphyrin III decarboxylase [EC:1.11.1.-]	9.75092e-07	9.84315e-07	4.46955e-07	6.40364e-07	6.70299e-07	6.90872e-07	3.19357e-07	1.55808e-06	6.8991e-07	8.48199e-07	2.22077e-05	1.64826e-05	3.12172e-05	2.54541e-05	1.33101e-06	1.55151e-06	2.76425e-06	9.74518e-06	1.5123e-06	2.48931e-07	2.34552e-07	6.07484e-07	7.28365e-07	4.18517e-07	5.58197e-08	3.13708e-07	1.92432e-07	2.12219e-07	4.41892e-07	1.56148e-07	2.52249e-07	1.99447e-07	6.78787e-08	3.25259e-07	3.12498e-07	2.32811e-07	3.69604e-07	1.69369e-07	6.32682e-08
K00436	NAD-reducing hydrogenase large subunit [EC:1.12.1.2]	0	0	0	0	9.69106e-08	0	3.35981e-08	0	2.9343e-07	2.93696e-08	7.32026e-08	1.33706e-07	5.63637e-08	5.04637e-08	3.80857e-08	3.12253e-08	3.46886e-07	1.38829e-07	0	0	0	0	0	0	0	1.14571e-07	0	6.59854e-08	0	0	4.91694e-08	0	2.38694e-08	3.06126e-08	0	7.61928e-08	0	0	0
K00437	[NiFe] hydrogenase large subunit [EC:1.12.2.1]	0	0	0	0	0	0	0	0	0	0	0	0	0	0	0	0	0	0	0	0	0	0	0	0	0	2.72789e-08	0	0	0	0	0	0	0	0	0	0	0	0	0
K00441	coenzyme F420 hydrogenase subunit beta [EC:1.12.98.1]	0	0	0	0	0	0	0	0	0	0	0	0	0	0	0	0	0	0	0	0	0	0	0	0	0	0	0	0	0	0	0	0	0	0	7.46636e-09	9.07057e-09	0	0	0
K00446	catechol 2,3-dioxygenase [EC:1.13.11.2]	0	0	0	0	0	0	0	0	0	0	6.10022e-08	2.47603e-08	3.13131e-08	6.54159e-08	0	0	0	0	2.77168e-08	0	0	0	0	0	0	0	0	0	0	0	0	0	0	0	0	0	0	0	0
K00448	protocatechuate 3,4-dioxygenase, alpha subunit [EC:1.13.11.3]	0	0	0	0	0	0	0	0	0	1.8356e-08	0	0	0	2.40303e-08	0	0	0	0	0	0	0	0	0	0	0	0	0	0	0	0	0	0	0	0	0	0	0	0	0
K00449	protocatechuate 3,4-dioxygenase, beta subunit [EC:1.13.11.3]	0	0	0	0	0	0	0	0	0	1.8356e-08	0	0	0	4.80606e-08	0	0	0	0	0	0	0	0	0	0	0	0	0	0	0	0	0	0	0	0	0	0	0	0	0
K00450	gentisate 1,2-dioxygenase [EC:1.13.11.4]	0	0	0	0	2.15357e-08	0	0	0	2.32881e-08	1.8356e-08	4.06681e-08	0	0	0	8.46348e-09	0	0	0	0	0	0	0	3.64658e-08	0	0	0	2.96763e-08	0	0	0	0	0	0	0	1.16143e-08	0	6.39282e-08	0	0
K00451	homogentisate 1,2-dioxygenase [EC:1.13.11.5]	0	0	2.47449e-08	0	0	0	0	0	0	0	0	0	0	0	0	0	0	0	0	0	0	0	0	0	0	0	0	0	0	0	0	0	0	0	0	0	3.94456e-10	0	0
K00452	3-hydroxyanthranilate 3,4-dioxygenase [EC:1.13.11.6]	0	0	0	0	0	0	0	0	0	0	0	0	0	0	0	0	0	0	0	0	0	0	0	0	0	0	0	0	0	0	0	0	0	0	0	0	4.98552e-09	0	0
K00453	tryptophan 2,3-dioxygenase [EC:1.13.11.11]	4.16039e-07	3.72758e-07	6.80484e-08	1.37068e-07	3.06884e-07	3.90976e-07	2.79985e-07	1.47777e-06	4.27919e-07	1.71322e-07	3.21786e-06	6.74718e-07	1.64394e-06	8.50406e-07	5.20504e-07	7.80632e-08	8.67216e-08	3.55751e-06	1.66301e-07	0	1.30048e-07	0	3.03881e-08	0	3.43506e-08	1.09116e-07	1.11286e-07	9.62288e-08	7.07027e-08	0	4.09745e-08	2.48338e-08	0	3.82658e-08	3.4843e-08	7.40763e-08	1.35748e-07	4.18517e-08	0
K00455	3,4-dihydroxyphenylacetate 2,3-dioxygenase [EC:1.13.11.15]	0	0	0	0	0	0	0	0	0	1.8356e-08	0	0	0	2.40303e-08	0	0	0	0	0	0	0	0	0	0	0	0	0	0	0	0	0	0	0	0	0	0	0	0	0
K00456	cysteine dioxygenase [EC:1.13.11.20]	0	0	0	0	0	0	0	0	0	0	0	0	0	0	0	0	0	0	0	0	0	0	0	0	0	0	0	0	0	0	0	0	1.19347e-08	0	0	0	4.32211e-09	0	0
K00457	4-hydroxyphenylpyruvate dioxygenase [EC:1.13.11.27]	0	0	2.47449e-08	0	0	0	0	0	0	1.8356e-08	0	0	0	2.40303e-08	0	0	0	0	0	0	0	0	0	9.92041e-08	0	0	0	0	0	0	0	0	0	0	0	0	3.94456e-10	0	0
K00459	nitronate monooxygenase [EC:1.13.12.16]	8.5152e-05	6.45647e-05	5.96866e-05	4.92743e-05	7.29591e-05	0.000145815	0.000161476	0.000134769	0.000177055	7.17713e-05	9.89827e-05	0.000113743	8.86332e-05	8.90954e-05	0.000263362	7.90522e-05	0.000101693	8.67706e-05	7.39573e-05	8.75655e-05	5.28489e-05	4.36104e-05	5.37876e-05	3.24074e-05	2.48036e-05	7.16035e-05	8.08052e-05	8.9506e-05	5.98405e-05	0.000139509	0.000404816	0.000145178	0.000154531	7.22467e-05	0.000134948	4.55247e-05	4.51861e-05	0.000104709	0.00010383
K00467	lactate 2-monooxygenase [EC:1.13.12.4]	4.8799e-05	4.35289e-05	0.000100188	0.000104399	0.000125917	8.14403e-05	0.000106733	1.9356e-05	8.83527e-05	0.000100075	0.000112175	0.000128545	0.000124264	0.000222564	5.94719e-05	7.69767e-05	0.00016967	8.98821e-05	0.000115477	7.55824e-05	0.000115558	0.000113511	8.74449e-05	7.31909e-05	5.46424e-05	5.77397e-05	0.000114893	6.27886e-05	7.77817e-05	9.52939e-05	0.000152526	0.000167183	0.00010423	6.45575e-05	0.000185626	0.000243726	7.2361e-05	0.000122222	9.03044e-05
K00472	prolyl 4-hydroxylase [EC:1.14.11.2]	0	0	2.47449e-08	0	0	0	0	0	0	0	0	0	0	0	0	0	0	0	0	0	0	0	0	0	0	0	0	0	0	0	0	0	0	0	0	0	1.341e-08	0	0
K00479	glycine betaine catabolism A	0	0	0	0	0	0	0	0	0	0	0	0	0	0	0	0	0	0	0	0	0	0	0	0	0	0	0	0	0	0	0	0	0	0	0	0	8.28204e-09	0	0
K00480	salicylate hydroxylase [EC:1.14.13.1]	4.16039e-07	3.72758e-07	4.33036e-08	1.37068e-07	3.06884e-07	3.90976e-07	2.79985e-07	1.47777e-06	4.0172e-07	1.71322e-07	3.15686e-06	6.49957e-07	1.61263e-06	7.8499e-07	5.20504e-07	7.80632e-08	8.67216e-08	3.55751e-06	1.38584e-07	0	1.30048e-07	0	3.03881e-08	0	3.43506e-08	1.09116e-07	1.11286e-07	9.62288e-08	7.07027e-08	0	4.09745e-08	2.48338e-08	1.19347e-08	3.82658e-08	3.4843e-08	7.40763e-08	1.30762e-07	4.18517e-08	0
K00481	p-hydroxybenzoate 3-monooxygenase [EC:1.14.13.2]	0	1.86379e-08	0	3.4267e-08	0	0	2.79985e-08	2.14169e-08	0	1.8356e-08	0	3.71404e-08	0	2.40303e-08	0	3.90316e-08	0	5.78456e-08	0	9.65549e-08	0	0	0	0	0	2.72789e-08	0	4.12409e-08	0	0	0	0	0	0	1.74215e-08	4.23293e-08	0	0	0
K00483	4-hydroxyphenylacetate 3-monooxygenase [EC:1.14.14.9]	2.42967e-06	8.49889e-07	3.88e-06	5.48271e-07	9.40033e-07	1.1516e-06	1.62951e-06	1.6384e-06	1.70294e-06	6.64486e-07	9.02832e-06	4.96072e-06	1.57192e-06	2.1164e-06	2.17469e-06	9.47687e-06	1.71709e-06	2.3601e-06	6.74627e-06	4.20014e-07	1.18716e-05	3.07576e-06	8.75178e-07	4.16657e-07	4.80908e-07	7.47988e-06	8.41322e-06	1.23723e-05	6.07478e-06	3.87248e-07	1.56113e-05	5.56526e-06	2.53016e-06	7.58428e-06	5.59231e-06	9.98125e-06	1.98891e-05	1.85822e-06	2.9154e-06
K00484	flavin reductase (NADH) [EC:1.5.1.36]	2.37737e-08	6.39014e-08	0	1.95811e-08	2.76888e-08	1.21863e-07	0	4.58934e-08	0	5.50679e-08	1.39434e-07	2.47603e-08	3.13131e-08	1.37507e-07	1.7193e-06	2.23038e-08	4.95552e-08	4.9582e-08	2.29654e-07	0	0	0	2.6047e-08	4.25161e-08	0	7.01458e-08	0	9.42649e-08	7.27228e-08	0	0	3.29935e-07	2.55744e-08	0	0	4.53528e-08	8.71748e-08	0	3.30544e-08
K00491	nitric-oxide synthase, bacterial [EC:1.14.14.47]	9.75092e-07	9.84315e-07	4.46955e-07	6.40364e-07	6.70299e-07	6.90872e-07	3.19357e-07	1.55808e-06	6.8991e-07	8.48199e-07	3.57149e-06	1.69453e-06	2.11168e-06	1.58663e-06	9.31115e-07	4.1959e-07	1.11654e-06	5.75383e-06	9.44104e-07	2.48931e-07	2.34552e-07	6.07484e-07	7.28365e-07	4.18517e-07	5.58197e-08	3.13708e-07	1.92432e-07	2.12219e-07	4.41892e-07	1.56148e-07	2.52249e-07	1.99447e-07	6.78787e-08	3.25259e-07	3.12498e-07	2.32811e-07	3.62109e-07	1.69369e-07	6.32682e-08
K00493	unspecific monooxygenase [EC:1.14.14.1]	0	0	0	0	0	0	0	0	0	0	0	0	0	0	0	0	0	0	0	0	0	0	0	0	0	0	0	0	0	0	0	0	1.19347e-08	0	0	0	8.28204e-09	0	0
K00496	alkane 1-monooxygenase [EC:1.14.15.3]	7.65512e-06	7.82792e-06	3.89732e-06	5.48271e-06	7.17139e-06	2.52179e-05	1.23893e-05	1.06014e-05	1.65054e-05	2.71668e-06	7.27451e-06	1.72146e-05	7.84394e-06	7.94803e-06	1.00927e-06	1.29975e-05	1.81248e-05	1.39697e-05	1.53412e-05	2.43318e-05	2.61955e-06	4.31989e-07	3.73774e-06	8.43235e-07	2.02668e-06	2.14821e-06	3.04182e-06	2.48683e-05	3.81795e-06	2.70137e-06	1.18621e-05	6.70513e-06	1.49184e-06	1.38522e-05	1.6986e-06	1.77783e-06	5.01255e-06	3.45277e-06	5.78452e-07
K00499	choline monooxygenase [EC:1.14.15.7]	0	0	0	0	0	0	0	0	0	0	0	0	0	0	0	0	0	0	0	0	0	0	0	0	0	0	0	0	0	0	0	0	0	0	0	0	8.28204e-09	0	0
K00500	phenylalanine-4-hydroxylase [EC:1.14.16.1]	0	0	2.47449e-08	0	0	0	0	0	0	0	0	0	0	0	0	0	0	0	0	0	0	0	0	0	0	0	0	0	0	0	0	0	0	0	0	0	0	0	0
K00505	tyrosinase [EC:1.14.18.1]	0	0	0	0	0	0	0	0	0	0	0	0	0	0	0	0	0	0	0	0	0	0	0	0	0	0	0	0	0	0	0	0	0	0	0	0	8.28204e-09	0	0
K00520	mercuric reductase [EC:1.16.1.1]	0.000259788	0.000302229	0.000216074	0.000210795	0.000223184	0.000132647	0.000147609	0.000316811	0.000146288	0.000216892	0.000120117	0.000111318	0.000107922	0.000180213	8.27102e-05	0.0001389	0.000144291	0.000111647	0.00021874	7.41017e-05	0.00016811	0.000112301	0.000109176	8.80151e-05	0.000150098	0.000121881	0.000121217	0.00013336	0.000124651	9.69524e-05	0.000110759	0.000152853	9.03573e-05	8.18811e-05	0.00016328	0.000221608	0.00019373	0.000141263	0.000112774
K00525	ribonucleoside-diphosphate reductase alpha chain [EC:1.17.4.1]	0.000335991	0.000405486	0.000306563	0.000318822	0.000280917	0.000228761	0.000236108	0.000352785	0.000189203	0.000293561	0.000272961	0.000217341	0.000245712	0.000234207	0.000628159	0.000330953	0.000228671	0.000302776	0.000328403	0.000294385	0.000299257	0.000320789	0.000309439	0.000315332	0.000321748	0.000303314	0.000321464	0.000288127	0.000339359	0.000265907	0.000278367	0.00029417	0.000236235	0.000270726	0.000276184	0.000281124	0.000338286	0.00023671	0.0002773
K00526	ribonucleoside-diphosphate reductase beta chain [EC:1.17.4.1]	0.000365959	0.000431925	0.000394729	0.000415494	0.000397262	0.000270056	0.000315546	0.000338548	0.000257831	0.000381286	0.000354754	0.000313424	0.000358327	0.000444294	0.00030821	0.00039429	0.000385279	0.000359005	0.000415081	0.000360103	0.000404483	0.00041041	0.000394287	0.000379944	0.000373562	0.000343661	0.00039317	0.000340027	0.000387025	0.000299603	0.000170327	0.000368066	0.000274785	0.000323474	0.000381735	0.000514842	0.00039498	0.000350358	0.000351591
K00527	ribonucleoside-triphosphate reductase (thioredoxin) [EC:1.17.4.2]	0.000122988	6.47807e-05	0.000191011	0.000187153	0.000178225	0.000214324	0.00012819	1.53569e-05	0.000153215	0.000179338	0.000246698	0.000282019	0.000284792	0.000237903	8.48935e-05	0.000186761	0.000218441	0.00024366	0.000167772	0.000217485	0.000228733	0.000270141	0.000255687	0.000292978	0.000259047	0.000243103	0.000231674	0.000202057	0.000238589	0.000220127	7.47127e-05	0.000200081	0.000222066	0.000275994	0.000196601	0.000198319	0.000198612	0.000197431	0.000207921
K00528	ferredoxin/flavodoxin---NADP+ reductase [EC:1.18.1.2 1.19.1.1]	6.78513e-05	5.7559e-05	4.27021e-05	3.21516e-05	3.80648e-05	0.000147206	0.000154972	0.000120121	0.000147059	5.09607e-05	7.74723e-05	0.000115005	4.85061e-05	6.09533e-05	0.000260714	8.20288e-05	9.6718e-05	7.63827e-05	8.43167e-05	9.89719e-05	2.84203e-05	4.44851e-05	4.61964e-05	2.16147e-05	1.36233e-05	4.31118e-05	7.40587e-05	9.20541e-05	5.48144e-05	0.000156256	0.000521886	0.000189474	0.000180511	6.76609e-05	0.000155552	2.36357e-05	3.34576e-05	7.98596e-05	9.11604e-05
K00529	3-phenylpropionate/trans-cinnamate dioxygenase ferredoxin reductase component [EC:1.18.1.3]	0.000412351	0.000508353	0.000416275	0.000454483	0.000368396	0.000289134	0.00032443	0.000354237	0.000234444	0.000384696	0.000394736	0.000319721	0.000358432	0.000321784	0.000334849	0.000546782	0.000350024	0.000463361	0.000447775	0.000529504	0.000476503	0.000548638	0.000557251	0.000558713	0.000509699	0.00048917	0.000518737	0.000460587	0.000550696	0.00039432	0.00024554	0.000396817	0.000346165	0.000472854	0.000365003	0.000424853	0.000507493	0.000363215	0.000472824
K00532	ferredoxin hydrogenase [EC:1.12.7.2]	2.64012e-05	1.98936e-05	1.80341e-05	1.25441e-05	1.42136e-05	3.05783e-05	2.32405e-05	2.54955e-05	2.22256e-05	5.5022e-06	2.64197e-05	4.37793e-05	1.2991e-05	1.8796e-05	2.3867e-06	2.57836e-05	3.26976e-05	3.07305e-05	2.78571e-05	3.37912e-05	1.24614e-05	1.51178e-05	1.46456e-05	7.78546e-06	3.93715e-06	1.21869e-05	2.29824e-05	2.79315e-05	2.34309e-05	3.4933e-05	0.000156005	5.70774e-05	4.03903e-05	2.11945e-05	4.16004e-05	3.61206e-06	1.38721e-05	8.03422e-06	1.62561e-05
K00533	ferredoxin hydrogenase large subunit [EC:1.12.7.2]	4.44399e-05	3.56292e-05	3.56345e-05	2.85714e-05	2.94242e-05	8.69263e-05	0.000196649	0.000100015	0.000177969	5.39335e-05	6.65574e-05	7.44368e-05	3.30025e-05	3.79851e-05	0.000195027	7.52516e-05	9.23093e-05	3.51846e-05	3.49495e-05	0.000111494	2.19633e-05	1.99953e-05	4.36313e-05	1.53799e-05	1.41553e-05	3.53876e-05	2.27172e-05	8.44293e-05	1.50752e-05	0.000121788	0.000192173	6.62531e-05	0.000169278	6.48911e-05	7.01555e-05	1.94535e-05	3.86649e-05	0.000130865	0.000115398
K00537	arsenate reductase [EC:1.20.4.1]	0.000413986	0.000371451	0.000413337	0.000377468	0.000415245	0.000401032	0.000287303	0.000396278	0.00035087	0.000398655	0.000369873	0.000402565	0.000395978	0.000413915	0.000404038	0.000292172	0.000354801	0.00034806	0.00037238	0.000240746	0.000378422	0.000328151	0.000315908	0.000327157	0.000366756	0.000359826	0.000331901	0.000315095	0.000337343	0.000314583	0.000340713	0.000361611	0.000309888	0.000327621	0.000367742	0.000379646	0.00036755	0.000324742	0.000295858
K00544	betaine-homocysteine S-methyltransferase [EC:2.1.1.5]	0	0	0	0	0	0	0	0	2.61991e-08	0	0	0	0	0	0	0	0	0	0	0	0	0	0	0	0	0	0	0	0	0	0	0	0	0	0	0	0	0	0
K00547	homocysteine S-methyltransferase [EC:2.1.1.10]	0.0003429	0.000420502	0.000313973	0.000334098	0.000281338	0.000206481	0.000311984	0.000380711	0.000240137	0.000306646	0.0002814	0.000209278	0.000223473	0.000196884	0.000116848	0.000367387	0.000240764	0.000296502	0.000325051	0.000358733	0.000299217	0.000348386	0.000345251	0.00035003	0.000350152	0.000313441	0.00034102	0.000322146	0.000356008	0.000340466	0.000323283	0.00030997	0.000318235	0.000302263	0.000297084	0.00025922	0.000347819	0.000293226	0.000341943
K00548	5-methyltetrahydrofolate--homocysteine methyltransferase [EC:2.1.1.13]	0.000108376	8.01261e-05	8.61519e-05	7.2642e-05	0.000114626	0.000215268	0.000194494	0.000173525	0.000244795	0.000105778	0.000101062	0.000105996	7.93769e-05	7.60864e-05	0.000384409	8.15488e-05	0.000116564	0.000105197	8.14949e-05	9.74121e-05	7.85654e-05	3.93108e-05	6.09179e-05	4.25996e-05	3.7964e-05	0.000107541	9.13252e-05	0.000112827	6.85468e-05	0.000124292	0.000303929	0.00010916	0.000130018	9.42645e-05	0.000116737	7.49314e-05	6.79043e-05	0.000136225	0.000116313
K00549	5-methyltetrahydropteroyltriglutamate--homocysteine methyltransferase [EC:2.1.1.14]	0.000388126	0.000468299	0.000424167	0.000455722	0.000418553	0.000293055	0.000347405	0.000353573	0.000268437	0.000407439	0.000424488	0.000355794	0.000425738	0.000476533	0.000224895	0.000454016	0.000413144	0.000425405	0.000452187	0.000438556	0.000436943	0.000488861	0.000459105	0.000462254	0.000435532	0.000395934	0.000469338	0.000385214	0.000461624	0.00037923	0.000272904	0.000436189	0.000337982	0.000382027	0.000440693	0.00052722	0.000430887	0.000382065	0.000406439
K00554	tRNA (guanine37-N1)-methyltransferase [EC:2.1.1.228]	0.000510191	0.000497452	0.000543423	0.000549082	0.000544072	0.000530121	0.000504669	0.000458958	0.000504608	0.000536766	0.00057556	0.000577227	0.000604883	0.000590814	0.000466283	0.00054321	0.000551606	0.000569205	0.00053684	0.000555307	0.000566223	0.000586077	0.000570613	0.000590525	0.000571543	0.000559252	0.000571246	0.000543106	0.000569682	0.000545555	0.000465952	0.000544057	0.000539603	0.000569123	0.000549173	0.000570369	0.000548616	0.00054077	0.00054376
K00556	tRNA (guanosine-2-O-)-methyltransferase [EC:2.1.1.34]	4.13968e-05	3.72051e-05	9.84313e-05	0.000101833	0.00012311	7.88972e-05	9.93096e-05	6.8057e-06	8.61781e-05	9.87096e-05	0.000121548	0.00013274	0.000150642	0.000241578	5.88994e-05	7.12625e-05	0.000168807	8.88641e-05	0.000103494	7.36706e-05	0.000111167	0.00010192	8.7141e-05	7.06215e-05	5.39359e-05	5.51714e-05	9.37064e-05	5.70493e-05	6.5116e-05	6.56787e-05	2.61708e-05	0.000121764	7.52691e-05	6.13807e-05	0.000146964	0.000240273	6.47681e-05	0.000121326	8.34072e-05
K00557	tRNA (uracil-5-)-methyltransferase [EC:2.1.1.35]	0.000308923	0.000383445	0.000277065	0.000293606	0.000249457	0.000176265	0.000197616	0.000327509	0.000154474	0.000263419	0.000217747	0.000151912	0.000181821	0.000155562	0.000106948	0.000303291	0.000177691	0.000248847	0.000289666	0.000270889	0.000268489	0.000287066	0.000281686	0.000294382	0.000308938	0.00027361	0.000281832	0.00027232	0.000306141	0.000221051	0.000122695	0.000217894	0.000182123	0.000248009	0.000206174	0.000230233	0.000320756	0.000206208	0.000246004
K00558	DNA (cytosine-5)-methyltransferase 1 [EC:2.1.1.37]	0.000782072	0.00086293	0.000543151	0.000506859	0.00057996	0.000695306	0.000470884	0.00102861	0.000593796	0.000510702	0.000327372	0.000393582	0.000264187	0.000295215	0.000322594	0.000439774	0.000437246	0.000399579	0.000623325	0.000444141	0.00033693	0.000159767	0.000227696	0.000163134	0.000353828	0.000324524	0.000248639	0.000603654	0.000307407	0.000219863	0.000418625	0.000309472	0.000153677	0.000338898	0.000248641	0.000260096	0.000484523	0.000290319	0.000214965
K00560	thymidylate synthase [EC:2.1.1.45]	0.000461192	0.000462702	0.00050865	0.000518595	0.000490769	0.000463815	0.000461677	0.000402942	0.000433019	0.000506074	0.000531231	0.000520235	0.000545263	0.000532935	0.000458589	0.000507288	0.000502452	0.00052935	0.000505352	0.000515672	0.000527652	0.000573966	0.000539945	0.000573446	0.000555517	0.000520618	0.000540862	0.000493507	0.000542815	0.000526655	0.000406027	0.000523271	0.000527943	0.000533038	0.000527788	0.000542439	0.000526225	0.000507205	0.000510988
K00561	23S rRNA (adenine-N6)-dimethyltransferase [EC:2.1.1.184]	3.65777e-05	3.04992e-05	5.63791e-05	4.63366e-05	5.93776e-05	7.04939e-05	5.9873e-05	2.82741e-05	5.75685e-05	4.62488e-05	5.50899e-05	7.26353e-05	5.51264e-05	9.40739e-05	2.32532e-05	4.89919e-05	9.07574e-05	5.38581e-05	6.4564e-05	5.40118e-05	4.81488e-05	4.9698e-05	4.07588e-05	3.1873e-05	2.24365e-05	2.5278e-05	5.57624e-05	5.20298e-05	4.13883e-05	5.90539e-05	0.000147103	9.5349e-05	5.9174e-05	3.87068e-05	9.39865e-05	9.00387e-05	3.22941e-05	4.98234e-05	3.85888e-05
K00563	23S rRNA (guanine745-N1)-methyltransferase [EC:2.1.1.187]	0.000309632	0.000383482	0.000277326	0.000293513	0.000249163	0.000174084	0.000197303	0.000326763	0.000154067	0.000263204	0.000234292	0.00016654	0.000209816	0.000178793	0.000107177	0.000304531	0.000180408	0.000250834	0.000290809	0.000271138	0.000268326	0.000286905	0.000281405	0.000294393	0.000308861	0.000273485	0.000281661	0.000272336	0.000306329	0.000220964	0.000122809	0.000218485	0.000181846	0.000248472	0.000205646	0.000229128	0.000320461	0.000205521	0.000246003
K00564	16S rRNA (guanine1207-N2)-methyltransferase [EC:2.1.1.172]	0.000372308	0.000346712	0.000372465	0.000353564	0.000370145	0.000348461	0.000256183	0.000353222	0.000294258	0.00036235	0.000348135	0.000382789	0.000376466	0.000392796	0.000150517	0.000287008	0.000331292	0.000318896	0.00037016	0.000241704	0.000349795	0.000316303	0.000289826	0.000307603	0.000353012	0.000316882	0.000311622	0.000322247	0.000314663	0.000297845	0.000305502	0.000352384	0.000294474	0.000316415	0.000350363	0.000359168	0.000361643	0.000292035	0.000263153
K00566	tRNA-uridine 2-sulfurtransferase [EC:2.8.1.13]	0.000522546	0.000507343	0.000560444	0.000554014	0.00054991	0.000598142	0.000525923	0.000481035	0.000538072	0.00055605	0.000606502	0.000604593	0.000621847	0.000606225	0.000776618	0.000553299	0.000569617	0.000605288	0.000554647	0.000560099	0.000574083	0.000589173	0.000580932	0.000594323	0.000574457	0.000584396	0.000577205	0.000550911	0.000579632	0.000548099	0.000496898	0.000559504	0.000545395	0.000585315	0.00055759	0.000582034	0.00056372	0.000550147	0.000552981
K00567	methylated-DNA-[protein]-cysteine S-methyltransferase [EC:2.1.1.63]	0.000525663	0.000502577	0.000608473	0.000601843	0.000625101	0.000547013	0.000479115	0.000423457	0.000489709	0.000577657	0.000615581	0.000639	0.00064712	0.000738203	0.000505355	0.000556561	0.000646201	0.000585625	0.000601459	0.000532398	0.000641516	0.000628926	0.000602905	0.000600871	0.00057887	0.000565848	0.000612053	0.000546084	0.000588189	0.000514312	0.000430992	0.000610791	0.000498392	0.000571311	0.000627645	0.000755523	0.000588821	0.000558734	0.000541456
K00568	2-polyprenyl-6-hydroxyphenyl methylase / 3-demethylubiquinone-9 3-methyltransferase [EC:2.1.1.222 2.1.1.64]	3.01133e-07	3.12407e-07	5.36139e-08	1.1096e-07	2.32278e-07	3.82513e-07	1.86656e-07	1.03107e-06	2.67813e-07	1.32571e-07	2.24401e-06	4.58065e-07	1.1064e-06	6.60834e-07	2.0663e-06	7.43459e-08	1.0737e-07	2.42125e-06	3.22043e-07	0	8.66989e-08	0	4.63057e-08	4.25161e-08	2.29004e-08	1.4289e-07	7.41906e-08	1.58417e-07	1.19858e-07	0	2.73164e-08	3.46491e-07	3.75091e-08	2.55105e-08	2.32287e-08	9.4737e-08	1.7435e-07	2.79011e-08	3.30544e-08
K00570	phosphatidylethanolamine/phosphatidyl-N-methylethanolamine N-methyltransferase [EC:2.1.1.17 2.1.1.71]	0	0	4.94898e-08	0	0	0	0	0	0	0	0	0	0	0	0	0	0	0	0	0	0	0	0	0	0	0	0	0	0	0	0	0	0	0	0	0	9.07096e-09	0	0
K00571	site-specific DNA-methyltransferase (adenine-specific) [EC:2.1.1.72]	0.00108099	0.00112329	0.00110646	0.00113836	0.00105587	0.00110022	0.00117416	0.00108934	0.00109492	0.0011332	0.00113115	0.00110017	0.00110554	0.00102017	0.0013338	0.00117381	0.00108993	0.00114768	0.00114188	0.00123415	0.00109701	0.00121301	0.00116908	0.00123084	0.00122356	0.00114006	0.00116977	0.00118426	0.0011822	0.00125614	0.00112704	0.00117105	0.00126281	0.00120284	0.00115577	0.00104828	0.00115616	0.00115848	0.00117337
K00573	protein-L-isoaspartate(D-aspartate) O-methyltransferase [EC:2.1.1.77]	1.12988e-05	9.3022e-06	4.57691e-06	6.38114e-06	8.43512e-06	2.72877e-05	1.39154e-05	1.3111e-05	1.81668e-05	3.75586e-06	9.19205e-06	1.92578e-05	9.84828e-06	1.04849e-05	7.08993e-06	2.26268e-05	2.02109e-05	1.66459e-05	2.35087e-05	2.46862e-05	1.48527e-05	3.70781e-06	4.90831e-06	1.90729e-06	2.66346e-06	9.63438e-06	1.1554e-05	3.76203e-05	1.04908e-05	3.17313e-06	2.76067e-05	1.40273e-05	4.26242e-06	2.12126e-05	7.47824e-06	1.21379e-05	2.12554e-05	5.54875e-06	3.50537e-06
K00574	cyclopropane-fatty-acyl-phospholipid synthase [EC:2.1.1.79]	0.000472679	0.000474182	0.000571423	0.000585662	0.000573947	0.000473366	0.00043538	0.000348085	0.000411684	0.000552229	0.000578922	0.000588577	0.000628328	0.00070013	0.000257539	0.000537929	0.000601853	0.000563302	0.00056834	0.000528185	0.000611254	0.000638069	0.000604638	0.000620025	0.00059267	0.000547709	0.000587298	0.000506956	0.000578292	0.000489428	0.000237998	0.000556457	0.000475336	0.000557124	0.000576346	0.000727592	0.000562692	0.000537944	0.000526929
K00575	chemotaxis protein methyltransferase CheR [EC:2.1.1.80]	3.74458e-05	2.97229e-05	2.13475e-05	1.98831e-05	2.32249e-05	4.42208e-05	0.000110272	6.45738e-05	9.19676e-05	2.66336e-05	4.10075e-05	5.70687e-05	2.16178e-05	2.70816e-05	6.29021e-06	5.81085e-05	6.00385e-05	3.46152e-05	3.77655e-05	7.42791e-05	2.75099e-05	2.54769e-05	2.59851e-05	1.318e-05	9.2237e-06	2.57314e-05	3.91152e-05	6.64348e-05	2.83269e-05	9.33607e-05	0.00024113	8.37026e-05	0.000122879	4.57687e-05	7.80288e-05	1.87112e-05	3.5286e-05	7.02688e-05	6.81092e-05
K00588	caffeoyl-CoA O-methyltransferase [EC:2.1.1.104]	3.22765e-06	3.31778e-06	2.96887e-06	2.3337e-06	2.33309e-06	3.52531e-05	9.99702e-06	9.52197e-06	1.61492e-05	9.82182e-06	5.29538e-06	5.97187e-06	6.83683e-06	4.3899e-06	6.17936e-05	1.40319e-06	5.51456e-06	1.63569e-05	7.94141e-06	1.05999e-06	1.10614e-06	6.93882e-07	8.4384e-07	1.3312e-06	1.12854e-06	9.86133e-06	2.67146e-06	2.9387e-06	3.451e-06	8.1108e-07	7.04583e-06	4.74049e-06	1.18633e-06	5.77321e-06	3.77531e-06	6.27805e-06	2.96197e-06	4.78875e-06	8.34457e-07
K00590	site-specific DNA-methyltransferase (cytosine-N4-specific) [EC:2.1.1.113]	0	2.54153e-08	2.8869e-08	7.41412e-08	9.69106e-08	0	1.89371e-07	6.91522e-08	4.19186e-08	0	0	9.52145e-08	3.75758e-08	0	0.000130085	5.32249e-08	6.93773e-08	1.48295e-07	0	1.31666e-07	0	0	9.11644e-08	9.92041e-08	0	3.71985e-08	2.96763e-08	5.62376e-08	6.78746e-08	2.08198e-08	0	0	4.77389e-08	0	2.37566e-08	5.77218e-08	6.97399e-08	0	9.25523e-08
K00595	precorrin-6Y C5,15-methyltransferase (decarboxylating) [EC:2.1.1.132]	2.40808e-05	1.61796e-05	2.10845e-05	1.19068e-05	1.20446e-05	1.66254e-05	8.84079e-05	4.28189e-05	7.517e-05	2.17261e-05	3.37612e-05	3.70494e-05	1.18849e-05	1.98549e-05	0.000132684	3.75978e-05	4.26885e-05	5.71804e-06	8.75594e-06	4.55594e-05	1.42814e-05	1.20208e-05	2.87988e-05	8.49022e-06	6.26023e-06	1.68229e-05	9.0857e-06	2.9402e-05	7.74053e-06	6.01298e-05	0.000103489	3.36326e-05	8.68952e-05	2.65515e-05	3.44815e-05	7.33567e-06	1.95728e-05	6.28927e-05	6.44965e-05
K00596	2,2-dialkylglycine decarboxylase (pyruvate) [EC:4.1.1.64]	2.28822e-06	8.48025e-07	9.38244e-07	2.17024e-07	6.78374e-07	1.10184e-06	4.05978e-07	1.55273e-06	1.04796e-07	3.42645e-07	8.5403e-07	1.18849e-06	5.32323e-07	1.96248e-07	7.23628e-07	3.52585e-06	5.83925e-06	7.80916e-07	1.71844e-06	1.08624e-06	7.05977e-07	5.75985e-08	1.15475e-06	3.63749e-07	5.26709e-07	3.54626e-06	3.46223e-07	4.26156e-07	1.44234e-06	4.78855e-07	7.99003e-07	2.69447e-06	1.09402e-07	2.6786e-06	1.68118e-06	3.59799e-07	4.06816e-07	8.99812e-07	1.44613e-06
K00598	trans-aconitate 2-methyltransferase [EC:2.1.1.144]	7.6789e-06	7.89183e-06	3.92619e-06	5.52163e-06	7.19908e-06	2.53398e-05	1.23893e-05	1.07385e-05	1.65054e-05	2.73504e-06	7.35294e-06	1.72146e-05	7.84394e-06	7.99609e-06	5.81305e-05	1.30979e-05	1.81744e-05	1.40193e-05	1.55432e-05	2.43318e-05	2.61955e-06	4.31989e-07	3.76379e-06	8.85751e-07	2.02668e-06	2.1979e-06	3.04182e-06	2.49625e-05	3.89067e-06	2.70657e-06	1.18621e-05	7.08473e-06	1.5572e-06	1.38522e-05	1.70606e-06	1.83225e-06	5.09973e-06	3.45277e-06	6.11507e-07
K00600	glycine hydroxymethyltransferase [EC:2.1.2.1]	0.000423105	0.000475981	0.000422544	0.000441766	0.000441854	0.000369902	0.000445134	0.000449342	0.000401455	0.000425168	0.000393446	0.000359043	0.000380311	0.000446553	0.000288973	0.000439616	0.000433075	0.000407395	0.000444899	0.000432695	0.000427914	0.000421615	0.000412887	0.000393796	0.00038623	0.000388703	0.000436119	0.000410347	0.000416976	0.000396113	0.000412962	0.000429854	0.000385887	0.000372195	0.000446975	0.000509661	0.000419702	0.000429002	0.000420072
K00602	phosphoribosylaminoimidazolecarboxamide formyltransferase / IMP cyclohydrolase [EC:2.1.2.3 3.5.4.10]	0.000552167	0.000481103	0.000564595	0.000554019	0.00052123	0.000642563	0.000471236	0.000469501	0.000536269	0.000557275	0.00062152	0.000647742	0.000655138	0.000472455	0.000517086	0.000573192	0.000498439	0.000641157	0.00053098	0.000598148	0.000589902	0.000645705	0.0006395	0.000714731	0.00070286	0.000679532	0.00061358	0.000621609	0.00065525	0.000627831	0.000493383	0.000539221	0.000611713	0.000707154	0.000506067	0.000395338	0.0006139	0.000531825	0.00058236
K00603	glutamate formiminotransferase [EC:2.1.2.5]	1.44544e-06	1.74451e-06	1.48387e-06	1.2669e-06	1.25522e-06	2.73185e-05	7.84517e-06	5.89822e-06	1.26414e-05	7.16617e-06	4.77908e-06	4.9471e-06	6.34404e-06	3.49881e-06	0.00019117	1.10069e-06	4.55412e-06	1.423e-05	7.10817e-06	8.11061e-07	1.00164e-06	8.63977e-08	3.50983e-07	9.12678e-07	1.10707e-06	9.65674e-06	2.61999e-06	2.80438e-06	3.14769e-06	6.54931e-07	6.83455e-06	4.56587e-06	1.16619e-06	5.48622e-06	3.14633e-06	5.18111e-06	2.5015e-06	3.99265e-06	7.2885e-07
K00604	methionyl-tRNA formyltransferase [EC:2.1.2.9]	0.000514814	0.000502666	0.000544337	0.00055035	0.000545648	0.000531827	0.000511346	0.000470331	0.000505656	0.00053772	0.000565037	0.000571684	0.000577717	0.000570543	0.00046592	0.000545544	0.000551086	0.000569075	0.000545612	0.000555706	0.000566539	0.000595472	0.000570634	0.000592807	0.000571697	0.000559347	0.000588996	0.000544817	0.000579523	0.000574833	0.000587093	0.000586597	0.00056765	0.000569486	0.000585824	0.000570386	0.000548626	0.00054077	0.000549618
K00605	aminomethyltransferase [EC:2.1.2.10]	1.55593e-05	1.27379e-05	1.2074e-05	4.70247e-06	6.07837e-06	3.98268e-05	1.83112e-05	2.54592e-05	1.95807e-05	1.17113e-05	4.55458e-05	4.34038e-05	4.1917e-05	3.93474e-05	0.000121242	1.34524e-05	1.67223e-05	3.00523e-05	2.12603e-05	4.02905e-06	6.85614e-06	1.248e-05	9.92555e-06	5.40801e-06	2.06746e-06	1.54268e-05	2.10151e-05	6.19431e-06	1.69502e-05	3.10675e-05	0.000145148	5.44276e-05	3.27335e-05	1.07592e-05	4.23088e-05	7.52494e-06	8.97602e-06	6.17509e-06	1.43648e-05
K00606	3-methyl-2-oxobutanoate hydroxymethyltransferase [EC:2.1.2.11]	4.94484e-05	3.6176e-05	3.46077e-05	3.67744e-05	5.62059e-05	8.74067e-05	0.000126094	9.18881e-05	0.000142322	5.81776e-05	5.64784e-05	4.97029e-05	6.51701e-05	5.55659e-05	0.000125311	4.11948e-05	5.78225e-05	4.5526e-05	2.62092e-05	5.46697e-05	3.64719e-05	1.76278e-05	2.9772e-05	2.14179e-05	1.94188e-05	4.84711e-05	3.77896e-05	5.43092e-05	2.44574e-05	7.44882e-05	0.000108566	3.50312e-05	8.80887e-05	4.33081e-05	5.25416e-05	3.67075e-05	2.70844e-05	9.43608e-05	7.51592e-05
K00609	aspartate carbamoyltransferase catalytic subunit [EC:2.1.3.2]	0.000504942	0.000494463	0.000540012	0.000547036	0.000540781	0.000528943	0.000501971	0.00045851	0.0005041	0.000535669	0.000556325	0.000557886	0.000575036	0.0005664	0.000597688	0.000540082	0.000545102	0.000554533	0.000536257	0.000548749	0.000561778	0.000583112	0.000568884	0.000587759	0.000570431	0.000554563	0.000569645	0.00054325	0.000565122	0.000543429	0.000459821	0.000543159	0.000532161	0.000566698	0.000547743	0.00056981	0.000547617	0.000537533	0.000541786
K00610	aspartate carbamoyltransferase regulatory subunit	3.28521e-05	2.85258e-05	1.6861e-05	1.97856e-05	2.10609e-05	7.67229e-05	0.000115944	7.19346e-05	0.00010622	3.39622e-05	3.60611e-05	5.24885e-05	2.5648e-05	2.79601e-05	0.000195608	4.76947e-05	5.81246e-05	3.57719e-05	3.80494e-05	6.8329e-05	1.24991e-05	1.96192e-05	2.35009e-05	1.09169e-05	8.88376e-06	2.32244e-05	3.18288e-05	5.69307e-05	2.11577e-05	9.17051e-05	0.000226253	8.16137e-05	0.000114074	4.13065e-05	7.45434e-05	1.42218e-05	1.74694e-05	6.98348e-05	6.39256e-05
K00611	ornithine carbamoyltransferase [EC:2.1.3.3]	0.00023561	0.000219863	0.000237471	0.00026009	0.000281999	0.000275622	0.000406521	0.000251225	0.000398818	0.000250231	0.000293706	0.000264426	0.000287574	0.000261018	0.000279054	0.000349447	0.000318105	0.000302244	0.000234525	0.000400244	0.000308797	0.000311302	0.000337085	0.000321511	0.00025265	0.000320983	0.000356458	0.000348119	0.000318422	0.000369892	0.000447924	0.000291049	0.00036719	0.000333803	0.00031415	0.000283886	0.000260929	0.000369245	0.000391481
K00613	glycine amidinotransferase [EC:2.1.4.1]	7.03939e-05	4.68557e-05	5.32634e-05	4.83164e-05	8.97393e-05	7.83728e-05	5.98887e-05	8.63531e-05	0.000107835	5.51414e-05	3.21176e-05	3.24236e-05	4.08637e-05	3.97822e-05	1.04736e-05	3.02104e-05	4.61359e-05	3.99135e-05	2.76059e-05	2.62147e-05	6.25347e-05	1.90075e-05	3.61011e-05	2.93644e-05	2.67935e-05	6.35053e-05	5.38624e-05	4.81694e-05	3.98763e-05	3.07925e-05	6.30598e-05	1.72843e-05	1.36056e-05	3.8725e-05	3.57489e-05	5.01602e-05	3.18188e-05	5.8132e-05	5.00361e-05
K00615	transketolase [EC:2.2.1.1]	0.00030297	0.000266901	0.000288306	0.000283856	0.00031171	0.000442294	0.000630992	0.000360807	0.000602701	0.000291654	0.000378167	0.000421988	0.000330446	0.000340659	0.000475624	0.000463873	0.000500048	0.000378986	0.00031855	0.000584824	0.000322124	0.000309221	0.000374083	0.000301644	0.000239831	0.000334509	0.000347658	0.000494403	0.000320633	0.000475696	0.00070686	0.000388966	0.000545772	0.00042612	0.000383663	0.00030328	0.000304062	0.000491407	0.000485867
K00616	transaldolase [EC:2.2.1.2]	7.08868e-05	4.70284e-05	5.06869e-05	3.94497e-05	6.30927e-05	9.72381e-05	0.000130007	0.000101218	0.000147438	6.20956e-05	6.4707e-05	7.14698e-05	7.15976e-05	7.0383e-05	0.000206141	6.45155e-05	8.70542e-05	5.22249e-05	3.53672e-05	6.31528e-05	4.96556e-05	2.41613e-05	5.21506e-05	2.65928e-05	2.23476e-05	6.62422e-05	4.02411e-05	5.87694e-05	3.51949e-05	7.83104e-05	0.000145125	5.35295e-05	9.60974e-05	5.58991e-05	6.00223e-05	3.9161e-05	3.3634e-05	9.87231e-05	9.33353e-05
K00619	amino-acid N-acetyltransferase [EC:2.3.1.1]	4.16039e-08	0	2.47449e-08	6.85339e-08	1.69594e-07	2.23922e-06	3.14983e-07	4.33693e-07	4.71584e-07	1.8356e-07	0	0	0	0	0	0	0	0	0	0	0	0	0	0	0	0	0	0	0	0	0	0	0	0	3.3972e-07	8.88916e-07	2.61524e-07	6.4347e-07	1.1569e-07
K00620	glutamate N-acetyltransferase / amino-acid N-acetyltransferase [EC:2.3.1.35 2.3.1.1]	6.65405e-05	5.03207e-05	4.51896e-05	4.2884e-05	6.49989e-05	8.16051e-05	0.000136699	0.00010739	0.000145877	5.35194e-05	7.72791e-05	8.41574e-05	7.11488e-05	7.02968e-05	0.000194709	6.38648e-05	8.08244e-05	5.19566e-05	4.66574e-05	8.125e-05	4.35289e-05	2.98924e-05	4.26758e-05	2.52733e-05	2.1235e-05	4.61273e-05	5.65174e-05	7.90724e-05	3.86504e-05	0.000106769	0.000251552	8.60487e-05	0.000119879	5.66483e-05	8.93163e-05	3.34956e-05	3.52378e-05	9.45058e-05	8.86148e-05
K00624	carnitine O-acetyltransferase [EC:2.3.1.7]	0	0	0	0	0	0	0	0	0	0	6.10022e-08	2.47603e-08	3.13131e-08	6.54159e-08	0	0	0	0	2.77168e-08	0	0	0	0	0	0	0	0	0	0	0	0	0	0	0	0	0	0	0	0
K00625	phosphate acetyltransferase [EC:2.3.1.8]	0.000503371	0.000490061	0.000550976	0.000544357	0.000537712	0.000505416	0.000493668	0.000450131	0.000490348	0.00053444	0.00059464	0.000571228	0.000598677	0.000584648	0.000337623	0.000531503	0.00053602	0.000558773	0.000523114	0.000532062	0.000565294	0.000585904	0.00056746	0.000589973	0.00056959	0.000558504	0.000568634	0.000520481	0.000566691	0.000543244	0.000454899	0.000538742	0.000538089	0.000558428	0.000547509	0.000568757	0.000556904	0.000537547	0.000544151
K00626	acetyl-CoA C-acetyltransferase [EC:2.3.1.9]	0.000229213	0.000182706	0.000382512	0.000383775	0.000355176	0.000354457	0.000371201	7.55258e-05	0.00034311	0.0003537	0.000542128	0.000522908	0.000555146	0.000542343	0.000179674	0.000429631	0.000480805	0.000473484	0.00035704	0.000491174	0.00045393	0.000531281	0.000504345	0.000535151	0.000443377	0.000436599	0.000475844	0.000413913	0.000459806	0.000447646	0.000213523	0.000421501	0.000462472	0.000500283	0.000437071	0.000501274	0.0004175	0.000449331	0.000460264
K00627	pyruvate dehydrogenase E2 component (dihydrolipoamide acetyltransferase) [EC:2.3.1.12]	0.000320704	0.000394484	0.000297334	0.00029856	0.000255933	0.000210401	0.000215318	0.000350314	0.000174313	0.000276206	0.00031866	0.000226111	0.000282876	0.000240311	0.000338976	0.000316592	0.000197631	0.000294115	0.000312869	0.000275019	0.000274779	0.000299253	0.00028683	0.000300332	0.000310467	0.000286678	0.000303328	0.00028244	0.00032209	0.000253063	0.000254195	0.000267778	0.000212445	0.000258633	0.00024712	0.000235294	0.000337843	0.000210834	0.000254319
K00631	glycerol-3-phosphate O-acyltransferase [EC:2.3.1.15]	4.75474e-08	1.27803e-07	0	3.91622e-08	5.53775e-08	2.43725e-07	0	9.17869e-08	0	1.8356e-08	1.56863e-07	0	0	7.2091e-08	3.43859e-06	4.46075e-08	9.91104e-08	9.91639e-08	4.03873e-07	0	0	0	5.20939e-08	8.50321e-08	0	1.6757e-07	0	1.8853e-07	1.45446e-07	0	0	6.5987e-07	5.11488e-08	0	0	9.07057e-08	1.7435e-07	0	6.61088e-08
K00632	acetyl-CoA acyltransferase [EC:2.3.1.16]	0.000228179	0.000182066	0.000381539	0.000382449	0.000354333	0.000354049	0.000370999	7.54455e-05	0.000341899	0.000352789	0.000541345	0.000521459	0.000554352	0.000541063	0.000179142	0.000429141	0.000479298	0.00047109	0.000356023	0.000490925	0.000453674	0.000530438	0.000503367	0.000534531	0.00044319	0.000436065	0.00047554	0.000413657	0.000458854	0.000447315	0.000213263	0.00042098	0.000462137	0.000499809	0.000436554	0.000500704	0.000416636	0.000449001	0.000460108
K00633	galactoside O-acetyltransferase [EC:2.3.1.18]	0.000237971	0.000279417	0.000149542	0.000139272	0.000137532	0.000107338	8.4693e-05	0.000320466	9.52819e-05	0.000153384	4.84397e-05	3.34098e-05	2.48126e-05	2.43112e-05	0.00034482	9.10006e-05	4.12555e-05	6.49144e-05	0.000152094	2.58864e-05	8.33852e-05	3.76555e-05	4.83266e-05	3.90212e-05	0.0001133	9.51282e-05	5.11984e-05	8.73717e-05	8.16116e-05	5.1339e-05	9.18798e-05	7.34374e-05	3.7833e-05	4.57512e-05	6.0079e-05	4.72439e-05	0.000140617	5.97355e-05	5.5354e-05
K00634	phosphate butyryltransferase [EC:2.3.1.19]	3.0862e-06	3.28202e-06	9.99584e-06	2.02337e-06	2.42643e-06	3.33262e-05	1.08062e-05	1.09118e-05	1.69314e-05	9.47069e-06	4.21345e-05	2.75624e-05	3.72927e-05	2.91545e-05	6.26956e-05	3.33574e-06	8.05009e-06	2.17095e-05	9.18563e-06	1.72305e-06	2.88664e-06	4.16059e-07	9.66532e-07	1.37584e-06	1.19109e-06	1.08389e-05	3.02317e-06	5.0852e-06	3.51826e-06	1.08297e-06	7.65417e-06	5.70371e-06	1.3316e-06	7.74964e-06	3.30317e-06	5.46917e-06	1.11307e-05	4.2503e-06	1.43966e-06
K00638	chloramphenicol O-acetyltransferase type B [EC:2.3.1.28]	0.000358579	0.00033598	0.000357452	0.000337769	0.000346645	0.000350215	0.000311597	0.000372265	0.000342523	0.000366934	0.000340002	0.000355285	0.000352489	0.000346627	0.000249907	0.000265084	0.000314198	0.000289939	0.000325913	0.000246337	0.000307688	0.000289534	0.00027882	0.000295942	0.000346239	0.000309352	0.000268004	0.000290705	0.00028032	0.000311407	0.000212803	0.000298278	0.000326367	0.000305218	0.000309715	0.000306493	0.000332787	0.000329319	0.00028795
K00639	glycine C-acetyltransferase [EC:2.3.1.29]	2.0332e-05	1.68916e-05	1.13433e-05	1.10856e-05	1.37155e-05	9.44652e-05	3.39219e-05	3.42102e-05	4.97054e-05	2.33002e-05	4.19778e-05	4.75763e-05	5.44784e-05	4.3496e-05	0.000241108	3.00194e-05	3.85686e-05	5.764e-05	4.10321e-05	2.77046e-05	1.72302e-05	4.99631e-06	7.35794e-06	4.42775e-06	5.47049e-06	3.26875e-05	1.72078e-05	4.31068e-05	1.86845e-05	5.10487e-06	4.22514e-05	2.55545e-05	6.61943e-06	3.52953e-05	1.59202e-05	2.30132e-05	2.69376e-05	1.47158e-05	6.22755e-06
K00640	serine O-acetyltransferase [EC:2.3.1.30]	0.000299967	0.00014929	0.00039463	0.00035992	0.000382058	0.000546186	0.00036711	0.00015543	0.000457631	0.000383528	0.000546108	0.000628701	0.000617732	0.000513283	0.00046659	0.000372881	0.000472592	0.000514172	0.000344233	0.000431896	0.00044836	0.000479343	0.000465544	0.000519478	0.000467233	0.00049319	0.000445519	0.000435804	0.000448257	0.000485343	0.000422868	0.000437686	0.000519529	0.000550132	0.000430727	0.000365857	0.000396943	0.000440086	0.000433383
K00641	homoserine O-acetyltransferase/O-succinyltransferase [EC:2.3.1.31 2.3.1.46]	9.75092e-07	9.84315e-07	4.46955e-07	6.40364e-07	7.67209e-07	6.90872e-07	3.52955e-07	1.64375e-06	1.00954e-06	8.77569e-07	3.70569e-06	1.853e-06	2.19936e-06	1.70251e-06	5.63711e-05	5.28878e-07	1.46343e-06	5.89266e-06	9.7182e-07	2.48931e-07	2.34552e-07	6.07484e-07	7.28365e-07	5.17722e-07	5.58197e-08	4.55558e-07	1.92432e-07	2.78204e-07	4.41892e-07	1.56148e-07	3.01419e-07	2.49114e-07	1.19596e-07	3.55872e-07	3.12498e-07	3.09004e-07	3.48699e-07	1.69369e-07	6.32682e-08
K00643	5-aminolevulinate synthase [EC:2.3.1.37]	2.57944e-06	2.70623e-06	2.51161e-06	1.72705e-06	1.68625e-06	3.2714e-05	9.64267e-06	9.00796e-06	1.53212e-05	8.94303e-06	4.73987e-06	4.90254e-06	6.27515e-06	3.49881e-06	6.13636e-05	1.06166e-06	4.33608e-06	1.41606e-05	7.08441e-06	8.11061e-07	9.14055e-07	8.63977e-08	1.45863e-07	9.12678e-07	1.058e-06	9.65674e-06	2.53732e-06	2.80438e-06	3.03739e-06	6.37086e-07	6.83455e-06	4.56587e-06	1.05025e-06	5.46435e-06	3.14633e-06	5.18111e-06	2.34654e-06	4.01777e-06	6.36297e-07
K00645	[acyl-carrier-protein] S-malonyltransferase [EC:2.3.1.39]	0.000231887	0.00016986	0.000281556	0.000283988	0.000269126	0.000362131	0.00031008	0.000141638	0.000325949	0.000273662	0.000385615	0.000406441	0.000410609	0.000312157	0.000364962	0.000357898	0.000335493	0.000403106	0.000271503	0.0004168	0.000350509	0.000406462	0.000403474	0.000439051	0.000371506	0.000396698	0.000391673	0.000374797	0.000394091	0.000400435	0.000371424	0.000339688	0.000408037	0.000439811	0.000325058	0.000261559	0.000324087	0.000341236	0.000380727
K00646	malonyl-ACP decarboxylase	0	0	0	0	0	0	0	0	2.61991e-08	0	0	0	0	0	0	0	0	0	0	0	0	0	0	0	0	0	0	0	0	0	0	0	1.19347e-08	0	0	0	0	0	0
K00647	3-oxoacyl-[acyl-carrier-protein] synthase I [EC:2.3.1.41]	0.000282869	0.000311827	0.000191717	0.000169903	0.000190596	0.000245512	0.000144334	0.000385484	0.000195163	0.000207247	0.000106186	8.57209e-05	9.40269e-05	8.08774e-05	0.000349085	0.000116692	7.99005e-05	0.000139437	0.00018942	4.66876e-05	0.000128959	5.27734e-05	6.90306e-05	5.88089e-05	0.000130519	0.00016151	9.28672e-05	0.000129463	0.00011688	7.07911e-05	0.000159059	9.61929e-05	5.51419e-05	8.5174e-05	9.18648e-05	9.72625e-05	0.00018178	0.000105595	8.48256e-05
K00648	3-oxoacyl-[acyl-carrier-protein] synthase III [EC:2.3.1.180]	0.000455799	0.000442008	0.000423483	0.000420072	0.000401635	0.000465982	0.000391746	0.000456171	0.000419244	0.000424365	0.000428471	0.000425402	0.000430505	0.000327288	0.000458607	0.000433768	0.000359465	0.000457494	0.000414129	0.000436705	0.000422655	0.000438573	0.000439727	0.000473896	0.000482693	0.00047876	0.00043855	0.00045646	0.000465973	0.000449282	0.000438368	0.000398904	0.000438425	0.000475071	0.00037884	0.000303706	0.000456216	0.000397082	0.000425188
K00651	homoserine O-succinyltransferase/O-acetyltransferase [EC:2.3.1.46 2.3.1.31]	0.000367239	0.00042401	0.000309105	0.00032312	0.000303886	0.000279639	0.000330851	0.000438033	0.000306676	0.000313302	0.000269734	0.000221482	0.000239207	0.000211984	0.000297891	0.00033815	0.000245462	0.00028536	0.000321814	0.000329264	0.000283474	0.000290335	0.000300158	0.000295783	0.000312734	0.000303706	0.000311371	0.000324441	0.000320573	0.000312212	0.000360699	0.000288202	0.000286794	0.000282947	0.000279031	0.000241775	0.000322957	0.000288831	0.000314143
K00652	8-amino-7-oxononanoate synthase [EC:2.3.1.47]	9.89535e-06	8.50042e-06	6.23014e-06	5.64144e-06	6.64761e-06	7.22925e-05	2.15508e-05	2.22412e-05	3.45167e-05	2.04281e-05	3.44201e-05	2.95211e-05	4.62268e-05	3.56767e-05	0.000185536	1.33973e-05	1.48498e-05	4.29996e-05	2.33699e-05	3.24968e-06	1.37999e-05	5.39662e-06	2.49948e-06	3.16408e-06	2.97255e-06	2.72924e-05	1.43062e-05	1.79974e-05	1.31505e-05	1.91795e-06	2.95964e-05	1.54666e-05	5.08582e-06	1.8197e-05	1.31546e-05	2.27559e-05	2.36158e-05	1.14776e-05	4.31122e-06
K00655	1-acyl-sn-glycerol-3-phosphate acyltransferase [EC:2.3.1.51]	0.000540853	0.000522314	0.000559949	0.000565667	0.000562056	0.000605118	0.000617118	0.000524937	0.000604543	0.000574716	0.00059444	0.000608053	0.000602325	0.000591928	0.000720079	0.000579961	0.000599504	0.000615595	0.000566146	0.000606553	0.000581294	0.000608219	0.000592372	0.000604228	0.000580483	0.000594843	0.000604201	0.000578037	0.000594292	0.000637165	0.000693368	0.000624273	0.000660721	0.000604475	0.000626562	0.000588756	0.00056415	0.000614398	0.000609839
K00656	formate C-acetyltransferase [EC:2.3.1.54]	0.000308418	0.000336915	0.000201071	0.000177252	0.000185313	0.00024697	0.000235255	0.000425622	0.000250016	0.000194808	0.000115934	0.000146972	7.18917e-05	8.28319e-05	0.000438139	0.000199573	0.000170546	0.000132531	0.000238055	0.000169985	0.000120003	6.35767e-05	9.84292e-05	5.56561e-05	0.000128648	0.000130006	9.65663e-05	0.000231572	0.000122381	0.000154502	0.0003775	0.000183387	0.000160267	0.000133868	0.000144334	6.81483e-05	0.000190773	0.000138381	0.000131735
K00657	diamine N-acetyltransferase [EC:2.3.1.57]	7.58103e-05	6.14779e-05	0.000131849	0.000110007	0.000137297	0.000176369	0.000133475	4.81699e-05	0.000141283	0.000112393	0.000183261	0.000201484	0.000197975	0.000278478	0.000123991	0.0001209	0.000222067	0.000138764	0.000146751	0.00012352	0.000132194	0.000101577	0.000103831	7.3151e-05	5.6557e-05	8.41768e-05	0.000104622	0.000125905	8.52881e-05	7.10216e-05	9.28409e-05	0.000146012	8.12983e-05	0.000106467	0.000151752	0.000240736	0.000106234	0.000128051	9.18485e-05
K00658	2-oxoglutarate dehydrogenase E2 component (dihydrolipoamide succinyltransferase) [EC:2.3.1.61]	8.83354e-06	5.83353e-06	1.19459e-05	3.85786e-06	5.45491e-06	3.53877e-05	1.15536e-05	1.14051e-05	1.88963e-05	1.18177e-05	7.57374e-05	5.82744e-05	9.88478e-05	8.12645e-05	0.000125667	1.76068e-05	1.73997e-05	3.891e-05	1.88077e-05	2.71334e-06	1.56197e-05	5.31157e-06	4.62528e-06	3.6322e-06	1.88656e-06	1.92102e-05	1.17126e-05	1.82464e-05	1.17015e-05	2.60788e-06	2.48264e-05	1.23107e-05	4.79899e-06	1.45546e-05	1.01418e-05	1.61642e-05	2.45136e-05	6.99586e-06	4.48512e-06
K00661	maltose O-acetyltransferase [EC:2.3.1.79]	0.00113126	0.00127888	0.00113565	0.00117639	0.00106505	0.00108665	0.000968307	0.00111124	0.000890411	0.00113615	0.00110753	0.000979181	0.00108537	0.00102779	0.00130607	0.00117849	0.0010078	0.00121056	0.00119339	0.00114834	0.00112099	0.00120365	0.00118082	0.00122147	0.00122328	0.00118064	0.00115104	0.00109782	0.00121592	0.000988597	0.000611975	0.0010229	0.000919149	0.00112468	0.00099163	0.00113315	0.0012137	0.00101359	0.00106329
K00662	aminoglycoside 3-N-acetyltransferase [EC:2.3.1.81]	0.000228018	9.26783e-05	0.000339738	0.00031467	0.000326154	0.000420272	0.000228583	4.80261e-05	0.000303244	0.000316925	0.000438569	0.00054903	0.000513667	0.000457042	0.000147062	0.000291507	0.000409582	0.000412109	0.000301731	0.000339053	0.000385909	0.000434084	0.000407638	0.000462521	0.000422902	0.000398445	0.00037716	0.000344552	0.000380867	0.000391995	0.000279124	0.000392639	0.000409522	0.000465852	0.000378703	0.000343107	0.000322972	0.000338418	0.000336291
K00663	aminoglycoside 6-N-acetyltransferase [EC:2.3.1.82]	9.97606e-06	8.7214e-06	8.0572e-06	6.03651e-06	8.64113e-06	2.91274e-05	1.36326e-05	1.16164e-05	1.87851e-05	4.32225e-06	7.78443e-06	1.78111e-05	8.03641e-06	8.66551e-06	1.32767e-06	1.47985e-05	2.07182e-05	1.4727e-05	1.58274e-05	2.49383e-05	3.924e-06	1.02018e-06	4.9927e-06	1.57757e-06	2.19422e-06	2.87879e-06	3.26919e-06	2.61524e-05	4.81842e-06	3.50646e-06	1.30435e-05	7.20564e-06	2.09597e-06	1.43622e-05	2.21037e-06	1.98786e-06	5.96628e-06	4.02147e-06	1.06612e-06
K00666	fatty-acyl-CoA synthase [EC:6.2.1.-]	0.000404801	0.000454586	0.000338835	0.000360009	0.000357718	0.000349226	0.000371101	0.000478627	0.000376392	0.000356426	0.000277154	0.000229933	0.000253192	0.000222151	0.000244436	0.000370459	0.00028814	0.000337526	0.000347411	0.000365808	0.000330523	0.000312587	0.000339881	0.000332085	0.000345102	0.000365584	0.000343778	0.000364789	0.000353831	0.000313685	0.000281556	0.000274006	0.000279422	0.00032709	0.000277896	0.00028916	0.000350911	0.000335401	0.000352105
K00673	arginine N-succinyltransferase [EC:2.3.1.109]	2.37737e-08	6.39014e-08	0	1.95811e-08	2.76888e-08	1.21863e-07	0	4.58934e-08	0	3.6712e-08	7.84314e-08	0	0	7.2091e-08	1.7193e-06	2.23038e-08	4.95552e-08	4.9582e-08	2.01937e-07	0	0	0	2.6047e-08	4.25161e-08	0	7.01458e-08	0	9.42649e-08	7.27228e-08	0	0	3.29935e-07	2.55744e-08	0	0	4.53528e-08	8.71748e-08	0	3.30544e-08
K00674	2,3,4,5-tetrahydropyridine-2,6-dicarboxylate N-succinyltransferase [EC:2.3.1.117]	0.000447689	0.000464623	0.000484865	0.000499271	0.000444256	0.000429255	0.000347489	0.000353031	0.000328834	0.000463426	0.000502457	0.000468851	0.000520783	0.000435594	0.000259466	0.000509609	0.0004238	0.000548556	0.000475168	0.000518794	0.000512407	0.000582042	0.000562572	0.000615287	0.000587961	0.000544713	0.000533258	0.000486381	0.000570594	0.000459878	0.000205372	0.000434525	0.000425159	0.000546437	0.000417567	0.000444141	0.000524697	0.000423487	0.000473079
K00675	N-hydroxyarylamine O-acetyltransferase [EC:2.3.1.118]	1.25542e-06	9.23964e-07	8.71742e-07	1.28246e-06	6.68376e-07	6.82409e-07	2.26029e-07	1.11139e-06	1.13238e-06	8.09448e-07	2.65863e-06	1.50264e-06	1.60545e-06	1.43844e-06	2.47691e-06	4.15872e-07	1.26727e-06	4.61758e-06	1.12756e-06	2.48931e-07	1.91202e-07	6.07484e-07	7.44283e-07	5.10636e-07	4.43695e-08	3.47481e-07	1.92432e-07	2.74407e-07	8.94053e-07	1.56148e-07	2.38591e-07	5.21104e-07	9.34531e-08	3.12504e-07	3.00884e-07	2.53472e-07	8.7362e-07	1.55418e-07	9.63226e-08
K00677	UDP-N-acetylglucosamine acyltransferase [EC:2.3.1.129]	1.90109e-05	1.65692e-05	1.29196e-05	1.34434e-05	1.2577e-05	8.33189e-05	0.000105962	5.72721e-05	0.000103672	3.88363e-05	2.40135e-05	2.87745e-05	2.13261e-05	1.9188e-05	0.000218932	2.85273e-05	3.64807e-05	3.09945e-05	1.8067e-05	4.19941e-05	9.81354e-06	8.65548e-06	1.86527e-05	8.23465e-06	7.02369e-06	2.70987e-05	1.28072e-05	3.27184e-05	8.46857e-06	5.98678e-05	9.91625e-05	3.36838e-05	8.56573e-05	2.92297e-05	3.78953e-05	1.80273e-05	1.25093e-05	6.98453e-05	5.64814e-05
K00680	uncharacterized N-acetyltransferase [EC:2.3.1.-]	6.97733e-07	7.35809e-07	3.93341e-07	5.48985e-07	4.65709e-07	4.30221e-07	1.32701e-07	5.72903e-07	3.95898e-07	7.33984e-07	1.46691e-06	1.26123e-06	1.0366e-06	1.0633e-06	5.84112e-07	3.67547e-07	1.05873e-06	3.38216e-06	8.51714e-07	2.48931e-07	1.47853e-07	6.07484e-07	7.08107e-07	4.18517e-07	3.29193e-08	2.40964e-07	1.18241e-07	1.48066e-07	3.94757e-07	1.56148e-07	2.24933e-07	1.82891e-07	7.98134e-08	2.99749e-07	2.8927e-07	1.83427e-07	2.78089e-07	1.41468e-07	6.32682e-08
K00681	gamma-glutamyltranspeptidase / glutathione hydrolase [EC:2.3.2.2 3.4.19.13]	1.70613e-06	9.69005e-07	7.03683e-07	7.0212e-07	7.54519e-07	8.74935e-07	3.12358e-07	7.68715e-07	4.19186e-07	9.52216e-07	1.9419e-05	1.62474e-05	2.98003e-05	2.50589e-05	2.76784e-06	1.71042e-06	3.50758e-06	6.45418e-06	2.49723e-06	3.57555e-07	2.15973e-07	7.3708e-07	7.6049e-07	6.59442e-07	1.41696e-07	3.15656e-07	1.10822e-07	2.51496e-07	7.83285e-07	2.02993e-07	3.03468e-07	1.47307e-06	1.05388e-07	9.37511e-07	3.42986e-07	2.99329e-07	6.15789e-07	3.62933e-07	2.98781e-07
K00684	leucyl/phenylalanyl-tRNA---protein transferase [EC:2.3.2.6]	7.1321e-08	6.39014e-08	0	3.91622e-08	5.53775e-08	1.21863e-07	0	1.31561e-07	4.49127e-08	1.8356e-08	1.17647e-07	0	0	4.80606e-08	5.71321e-05	1.00367e-07	1.98221e-07	4.9582e-08	2.25694e-07	0	3.18486e-08	0	2.6047e-08	4.25161e-08	6.56976e-08	7.01458e-08	5.29933e-08	9.42649e-08	7.27228e-08	1.78455e-08	0	3.79603e-07	1.33555e-07	2.18662e-08	0	4.53528e-08	1.24535e-07	0	3.30544e-08
K00686	protein-glutamine gamma-glutamyltransferase [EC:2.3.2.13]	0	0	2.47449e-08	0	0	0	0	0	0	0	6.10022e-08	2.47603e-08	3.13131e-08	6.54159e-08	0	0	0	0	2.77168e-08	0	0	0	0	0	0	0	0	0	0	0	0	0	1.19347e-08	0	0	0	1.341e-08	0	0
K00687	penicillin-binding protein 2B	0.00043631	0.000441815	0.00049237	0.000502474	0.00047412	0.000412612	0.000355452	0.00034303	0.000342919	0.000473338	0.000495953	0.000484416	0.000528364	0.000517463	0.000209131	0.00047638	0.000461633	0.000496379	0.000483148	0.000466822	0.000517629	0.00055336	0.000526299	0.0005616	0.000548249	0.00049874	0.000510741	0.000461271	0.000523434	0.000436198	0.000201532	0.000452122	0.000411166	0.000504678	0.000455088	0.000530155	0.000509639	0.000438442	0.000452229
K00688	glycogen phosphorylase [EC:2.4.1.1]	0.000289759	0.000322937	0.000185944	0.000173266	0.000174778	0.000201041	0.000293654	0.000435412	0.000283575	0.000206105	0.000108015	0.000111549	5.86374e-05	6.46665e-05	0.00042582	0.000180202	0.000139267	9.84279e-05	0.000203678	0.00015645	0.000109887	6.6426e-05	8.75146e-05	5.50801e-05	0.00012754	0.000118907	9.67165e-05	0.000204135	0.000107318	0.000204269	0.000403435	0.000178674	0.000232552	0.000115502	0.000165921	6.83084e-05	0.000184128	0.000189011	0.000169234
K00689	dextransucrase [EC:2.4.1.5]	0.000248701	0.00034081	0.000392314	0.000485617	0.000354605	0.000291736	0.0003718	4.59798e-05	0.000213068	0.000360618	0.000516869	0.000405567	0.000509762	0.000431238	0.00032907	0.000667679	0.000472192	0.000626211	0.000448954	0.000773936	0.000565396	0.000775016	0.00074885	0.000798365	0.000612025	0.000593041	0.000706507	0.000550594	0.000708786	0.000528749	0.000139377	0.000478853	0.000460793	0.000647798	0.000461076	0.000565999	0.000524059	0.0004699	0.000613299
K00690	sucrose phosphorylase [EC:2.4.1.7]	0.000603986	0.000480719	0.000704507	0.000685511	0.000640579	0.000728451	0.00044946	0.000367393	0.000534043	0.00066224	0.000771949	0.000856421	0.000852967	0.000667235	0.000411125	0.000666965	0.00064968	0.000787248	0.000638818	0.000711058	0.000755539	0.000847262	0.000820591	0.000930528	0.000900991	0.000819983	0.000747249	0.000726104	0.000807498	0.000713724	0.000319958	0.00064133	0.000694773	0.000886523	0.000605511	0.000562638	0.000745576	0.000620213	0.00067415
K00691	maltose phosphorylase [EC:2.4.1.8]	0.000434918	0.000441079	0.000487582	0.000501706	0.000472289	0.000407906	0.000353776	0.000341756	0.000339436	0.000471225	0.000474166	0.000469192	0.000497834	0.00049182	0.000208482	0.000476135	0.000462226	0.000488523	0.000483453	0.000467112	0.000516496	0.000552454	0.00052546	0.000560926	0.000548398	0.000501041	0.000510598	0.000459949	0.000523402	0.000435474	0.000200722	0.000453945	0.000410292	0.000506525	0.000455887	0.000529977	0.000508591	0.00043837	0.000452981
K00692	levansucrase [EC:2.4.1.10]	8.10981e-05	0.000100449	0.000145996	0.000169762	0.00015055	0.000111612	0.000141616	1.44969e-05	9.71053e-05	0.000138683	0.00017774	0.000159768	0.000186226	0.000220248	7.77998e-05	0.000195354	0.000202213	0.000193595	0.000161682	0.000222286	0.000193649	0.000237941	0.00022369	0.000226348	0.000173426	0.000169594	0.000217336	0.000160618	0.000202237	0.000160225	4.70695e-05	0.000178901	0.000149464	0.000185892	0.000188651	0.000264203	0.000158594	0.000176742	0.000189733
K00693	glycogen synthase [EC:2.4.1.11]	2.6686e-06	2.70623e-06	2.54047e-06	1.81517e-06	1.94813e-06	3.49532e-05	9.95765e-06	9.44166e-06	1.58377e-05	9.12659e-06	4.77908e-06	4.90254e-06	6.30647e-06	3.49881e-06	6.13745e-05	1.06166e-06	4.48474e-06	1.41606e-05	7.10817e-06	8.11061e-07	1.00164e-06	8.63977e-08	1.45863e-07	9.12678e-07	1.10707e-06	9.65674e-06	2.59031e-06	2.80438e-06	3.07981e-06	6.54931e-07	6.83455e-06	4.56587e-06	1.11845e-06	5.48622e-06	3.48605e-06	6.07002e-06	2.69329e-06	4.66124e-06	7.51988e-07
K00694	cellulose synthase (UDP-forming) [EC:2.4.1.12]	1.26183e-07	6.39014e-08	2.47449e-08	1.95811e-08	8.73261e-08	1.21863e-07	0	1.31561e-07	0	1.8356e-08	7.84314e-08	0	0	1.73758e-07	5.71564e-05	1.48406e-07	4.95552e-08	4.9582e-08	2.01937e-07	0	0	0	1.10199e-07	4.25161e-08	0	7.01458e-08	0	1.21759e-07	1.24934e-07	0	0	3.79603e-07	6.53568e-08	0	7.46636e-09	5.44234e-08	8.71748e-08	0	3.30544e-08
K00696	sucrose-phosphate synthase [EC:2.4.1.14]	0	0	0	0	0	0	0	0	0	0	0	0	0	0	0	0	0	0	0	0	0	0	3.64658e-08	0	0	0	2.96763e-08	0	0	0	0	0	0	0	0	0	3.48699e-08	0	0
K00697	trehalose 6-phosphate synthase [EC:2.4.1.15 2.4.1.347]	1.46921e-06	1.80841e-06	1.455e-06	1.25907e-06	1.12139e-06	2.74404e-05	7.69397e-06	5.90557e-06	1.24947e-05	7.18453e-06	4.85752e-06	4.90254e-06	6.27515e-06	3.54688e-06	6.29414e-05	1.08396e-06	4.5343e-06	1.42102e-05	7.31011e-06	8.11061e-07	9.45903e-07	8.63977e-08	1.7191e-07	9.55194e-07	1.10707e-06	9.72688e-06	2.59031e-06	2.89865e-06	3.11011e-06	6.54931e-07	6.83455e-06	4.89581e-06	1.14403e-06	5.48622e-06	3.14633e-06	5.22646e-06	2.46082e-06	3.99265e-06	6.69352e-07
K00700	1,4-alpha-glucan branching enzyme [EC:2.4.1.18]	0.000268257	0.000304321	0.000174998	0.000157585	0.000157501	0.000186199	0.000195024	0.000380849	0.000205262	0.000186918	8.53521e-05	8.50862e-05	4.96552e-05	5.53647e-05	0.000483762	0.000142143	9.35379e-05	9.30738e-05	0.000181186	9.32817e-05	0.000106443	5.15439e-05	7.90887e-05	4.78155e-05	0.000121474	0.000119839	7.05578e-05	0.000152052	9.57277e-05	0.000113861	0.000221613	0.000113721	0.000126515	8.76178e-05	9.96205e-05	6.77256e-05	0.000174967	0.00012896	0.000119166
K00701	cyclomaltodextrin glucanotransferase [EC:2.4.1.19]	0	0	0	0	0	0	0	0	2.61991e-08	0	0	0	0	0	0	0	0	0	0	0	0	0	0	0	0	0	0	0	0	0	0	0	0	0	0	1.13158e-09	0	0	1.0309e-09
K00702	cellobiose phosphorylase [EC:2.4.1.20]	4.76712e-05	4.10025e-05	2.06154e-05	3.16124e-05	2.99131e-05	4.35227e-05	0.000271886	0.000139007	0.000215994	6.41664e-05	5.84065e-05	6.35008e-05	2.76213e-05	3.24608e-05	2.03441e-06	8.66605e-05	9.48994e-05	1.48663e-05	3.22374e-05	0.000124298	1.70549e-05	4.21131e-05	4.19326e-05	2.18828e-05	1.57314e-05	2.79336e-05	5.97099e-05	8.46676e-05	2.55308e-05	0.000234514	0.000468892	0.00015641	0.000299412	6.03451e-05	0.000169224	1.67412e-05	2.25986e-05	0.000183201	0.000168041
K00703	starch synthase [EC:2.4.1.21]	0.000266754	0.000304855	0.000170912	0.000164632	0.000162011	0.000166309	0.000271771	0.000408936	0.00026116	0.000199578	8.91258e-05	7.50192e-05	4.6083e-05	4.56061e-05	0.000235829	0.000154264	0.000108476	7.71432e-05	0.000175503	0.000128618	0.00010036	5.34853e-05	7.29342e-05	4.93416e-05	0.000124299	0.000110695	7.50433e-05	0.000175099	8.86446e-05	0.000170303	0.000252221	0.000122009	0.000198539	9.7043e-05	0.000125008	6.49589e-05	0.000175936	0.000183508	0.000154649
K00705	4-alpha-glucanotransferase [EC:2.4.1.25]	0.000283733	0.000320151	0.00018554	0.000173513	0.000174459	0.000198565	0.000293199	0.000432627	0.00028311	0.000205518	0.000113864	0.000106943	5.65717e-05	5.91336e-05	0.000422874	0.00017398	0.000133173	9.63392e-05	0.000201234	0.000156844	0.000105594	6.62788e-05	7.87084e-05	5.3533e-05	0.00012706	0.000114554	9.72041e-05	0.000204096	0.000104256	0.000203541	0.000387117	0.000172265	0.000228967	0.000113095	0.000164086	6.7237e-05	0.000190258	0.000187918	0.000162327
K00709	histo-blood group ABO system transferase [EC:2.4.1.40 2.4.1.37]	1.4395e-06	1.74451e-06	1.455e-06	1.28844e-06	1.23561e-06	2.95578e-05	8.00896e-06	6.29337e-06	1.29214e-05	7.34973e-06	4.73987e-06	4.90254e-06	6.27515e-06	3.49881e-06	6.12113e-05	1.06166e-06	4.33608e-06	1.41606e-05	7.08441e-06	8.11061e-07	9.14055e-07	8.63977e-08	1.45863e-07	9.12678e-07	1.058e-06	9.65674e-06	2.53732e-06	2.80438e-06	3.03739e-06	6.37086e-07	6.83455e-06	4.54459e-06	1.05025e-06	5.46435e-06	3.48605e-06	6.07002e-06	2.59781e-06	4.63612e-06	7.51988e-07
K00712	poly(glycerol-phosphate) alpha-glucosyltransferase [EC:2.4.1.52]	0.000716617	0.0007392	0.000903679	0.00097898	0.000823908	0.000788159	0.000686125	0.000390999	0.000589228	0.000849271	0.00106188	0.000983261	0.00110717	0.000908916	0.000455283	0.00110823	0.000907317	0.0011635	0.000905716	0.00121729	0.00107578	0.00133192	0.00128387	0.00140741	0.00123053	0.00114337	0.0011981	0.00102568	0.00124553	0.00100649	0.000346561	0.000913055	0.000920885	0.00121978	0.000878943	0.000955393	0.00104284	0.000894746	0.00105839
K00720	ceramide glucosyltransferase [EC:2.4.1.80]	0	0	0	0	0	0	0	0	1.04796e-07	0	0	0	0	0	0	0	0	0	0	0	0	0	1.13955e-07	0	0	0	0	0	0	0	0	0	0	0	0	0	0	0	0
K00721	dolichol-phosphate mannosyltransferase [EC:2.4.1.83]	0.00015547	0.000169205	0.000177649	0.000207409	0.000183928	0.000264366	0.000358639	0.000174106	0.000315405	0.000213608	0.000235376	0.000209627	0.000224025	0.000197966	0.000254783	0.000290313	0.000245176	0.000275348	0.000196571	0.000347074	0.000232822	0.000286849	0.000297495	0.000290645	0.000224386	0.000268105	0.000296196	0.000266301	0.000272505	0.00033476	0.000389317	0.000267429	0.000353728	0.00028226	0.000275696	0.000237149	0.00020693	0.000315492	0.000341197
K00728	dolichyl-phosphate-mannose-protein mannosyltransferase [EC:2.4.1.109]	7.65512e-06	7.82792e-06	7.53482e-06	5.48271e-06	7.41366e-06	2.52179e-05	1.28429e-05	1.06978e-05	1.7218e-05	2.81948e-06	1.5034e-05	2.08581e-05	7.90031e-06	8.29286e-06	1.10448e-06	1.34191e-05	1.92522e-05	1.41085e-05	1.5757e-05	2.46939e-05	3.12116e-06	5.18386e-07	3.92007e-06	9.42439e-07	2.02668e-06	2.65151e-06	3.11601e-06	2.55941e-05	3.90279e-06	2.81067e-06	1.21571e-05	7.04039e-06	1.51571e-06	1.4916e-05	1.6986e-06	1.85402e-06	9.20522e-06	3.51554e-06	9.25523e-07
K00748	lipid-A-disaccharide synthase [EC:2.4.1.182]	2.69237e-06	2.77013e-06	2.54047e-06	1.83475e-06	1.97582e-06	3.50751e-05	9.95765e-06	9.57322e-06	1.58377e-05	9.14495e-06	4.85752e-06	4.90254e-06	6.30647e-06	3.54688e-06	0.000118496	1.16203e-06	4.5343e-06	1.42102e-05	7.31011e-06	8.11061e-07	1.00164e-06	8.63977e-08	1.7191e-07	9.55194e-07	1.10707e-06	9.77462e-06	2.59031e-06	2.89865e-06	3.15253e-06	6.70546e-07	6.83455e-06	4.94548e-06	1.18381e-06	5.48622e-06	3.48605e-06	6.11538e-06	2.78046e-06	4.66124e-06	7.85042e-07
K00752	hyaluronan synthase [EC:2.4.1.212]	1.01781e-08	3.90897e-08	2.64848e-08	4.30228e-08	3.26208e-08	4.91258e-08	1.8674e-08	4.21646e-08	5.85269e-08	5.04462e-08	5.39216e-08	5.72526e-08	6.58834e-08	1.00139e-07	5.72135e-08	5.90353e-08	4.87809e-08	4.9582e-09	1.12884e-07	3.39451e-08	1.48594e-07	4.80973e-08	9.38505e-08	9.64583e-08	3.32262e-08	6.24005e-08	4.18978e-08	1.47768e-07	4.42776e-08	4.38052e-08	5.18584e-08	1.10422e-07	5.68231e-08	4.1819e-08	3.99684e-08	5.42533e-08	4.53639e-08	2.88104e-08	2.28798e-08
K00754	L-malate glycosyltransferase [EC:2.4.1.-]	1.31682e-05	1.57049e-05	1.56851e-05	1.77522e-05	1.47002e-05	4.73808e-05	2.28416e-05	1.50655e-05	2.52572e-05	2.21929e-05	6.1872e-05	4.89917e-05	8.19218e-05	6.62776e-05	6.91266e-05	2.36013e-05	2.34219e-05	4.63131e-05	2.25286e-05	2.59663e-05	1.79133e-05	2.55275e-05	2.29661e-05	2.48125e-05	1.95395e-05	2.74128e-05	2.45601e-05	1.92289e-05	2.43649e-05	1.63893e-05	1.11861e-05	1.8842e-05	1.484e-05	2.49081e-05	1.70199e-05	2.20891e-05	2.16274e-05	1.81584e-05	1.88276e-05
K00756	pyrimidine-nucleoside phosphorylase [EC:2.4.2.2]	0.000342943	0.000412247	0.00029101	0.000313209	0.00027156	0.000217126	0.000305804	0.000389858	0.00024461	0.000289862	0.000261834	0.000216339	0.000232125	0.000205023	0.000240252	0.000352882	0.000237317	0.000288571	0.000320842	0.000343551	0.000283908	0.00030922	0.000307672	0.000307668	0.000317688	0.000292013	0.000312382	0.000325915	0.000328496	0.000314254	0.00034815	0.000295094	0.000302969	0.000285093	0.000278844	0.00023868	0.000330355	0.000274084	0.000310707
K00757	uridine phosphorylase [EC:2.4.2.3]	5.01959e-05	4.10056e-05	5.10931e-05	3.54738e-05	3.0469e-05	6.2197e-05	3.56957e-05	2.40121e-05	3.57209e-05	3.27184e-05	5.59443e-05	7.70616e-05	4.80123e-05	6.10872e-05	8.04005e-05	7.43466e-05	6.64948e-05	6.07977e-05	4.41559e-05	5.83795e-05	5.83749e-05	5.77828e-05	8.86798e-05	5.59368e-05	4.05428e-05	6.86157e-05	4.67873e-05	3.90779e-05	6.12207e-05	3.5901e-05	9.80865e-05	6.15587e-05	4.53272e-05	5.96559e-05	3.96531e-05	4.46375e-05	4.74148e-05	3.78948e-05	7.31229e-05
K00758	thymidine phosphorylase [EC:2.4.2.4]	0.000341891	0.000411202	0.000290382	0.000312256	0.000270284	0.000216204	0.000305212	0.0003883	0.000243807	0.000288695	0.000257767	0.00021412	0.000229572	0.000202785	0.000239178	0.000352257	0.0002362	0.000282692	0.000319507	0.000343302	0.000283351	0.000308113	0.000306501	0.000306927	0.00031731	0.000291285	0.000311921	0.000325566	0.000327831	0.000313804	0.000347897	0.000294222	0.000302395	0.000284436	0.000278078	0.000237799	0.000329704	0.000273484	0.000310477
K00759	adenine phosphoribosyltransferase [EC:2.4.2.7]	0.000483684	0.000464558	0.000502828	0.000498049	0.000507146	0.000495323	0.000392956	0.000428989	0.000415885	0.000486125	0.000499539	0.000521559	0.00052618	0.00052677	0.000393015	0.000463835	0.000482809	0.000512719	0.000502668	0.000447914	0.000513123	0.000521194	0.000494483	0.000517742	0.000513315	0.000500714	0.000519292	0.000469369	0.000516546	0.000470334	0.000505218	0.000523511	0.00044758	0.000493673	0.000514803	0.000515793	0.000492445	0.000439363	0.000446194
K00760	hypoxanthine phosphoribosyltransferase [EC:2.4.2.8]	0.000722604	0.000671268	0.000890272	0.000916509	0.000885523	0.000864907	0.000790159	0.000500883	0.000763801	0.000864651	0.00099879	0.00102416	0.00105974	0.0010484	0.000689149	0.000934071	0.000986927	0.00101403	0.000884377	0.00100217	0.000998989	0.00111278	0.00105785	0.00111852	0.00100906	0.000977021	0.0010465	0.000912679	0.00102621	0.00096113	0.000711255	0.000976614	0.000946008	0.00103692	0.000984374	0.00105472	0.000911658	0.000925939	0.000954833
K00761	uracil phosphoribosyltransferase [EC:2.4.2.9]	0.000510215	0.000497452	0.000543423	0.000549092	0.000544064	0.000530121	0.000504669	0.000458873	0.000504607	0.000536766	0.000575539	0.000577227	0.000604883	0.000590814	0.000410878	0.000543132	0.000551681	0.000569205	0.000536852	0.000555307	0.000566239	0.000586077	0.000570613	0.000590525	0.000571567	0.000559204	0.000571272	0.000543106	0.000569682	0.000545549	0.000465952	0.000544007	0.000539597	0.000569123	0.000549162	0.000570366	0.000548606	0.00054077	0.000543757
K00762	orotate phosphoribosyltransferase [EC:2.4.2.10]	0.000521414	0.000510945	0.000551293	0.000555976	0.000552421	0.000591152	0.000531673	0.000490606	0.00053797	0.000548779	0.000584723	0.000593605	0.000591373	0.000582292	0.000658552	0.000558286	0.00057041	0.00058666	0.000569153	0.00057578	0.000566231	0.000594262	0.00057296	0.000591953	0.000573967	0.00056691	0.000593479	0.000573191	0.000582099	0.000576217	0.000600028	0.000597893	0.000562724	0.000588081	0.000589634	0.000577705	0.00056119	0.000546008	0.00054954
K00763	nicotinate phosphoribosyltransferase [EC:6.3.4.21]	0.000587817	0.000598414	0.000674274	0.00070583	0.000672448	0.000629104	0.000630311	0.000472939	0.000584502	0.000659349	0.000722725	0.000702775	0.000744323	0.000741376	0.000480438	0.000738121	0.000720604	0.000754223	0.000683649	0.000781336	0.000746375	0.000820369	0.000792887	0.000821362	0.000748575	0.000731529	0.000784387	0.000704558	0.000775224	0.000703585	0.000509983	0.000704653	0.000682345	0.000757531	0.000711603	0.000786158	0.000706883	0.000698591	0.000728992
K00764	amidophosphoribosyltransferase [EC:2.4.2.14]	0.000424648	0.000470321	0.000358437	0.000370392	0.000370468	0.000390072	0.000396497	0.000506784	0.000402294	0.000365264	0.000326032	0.00027909	0.000292918	0.000260282	0.000560509	0.000397441	0.000309325	0.00036039	0.000380329	0.000391243	0.00034793	0.000327074	0.000346234	0.000337168	0.000347927	0.000372898	0.000373525	0.000405882	0.000375358	0.000347256	0.000431317	0.000329353	0.000312596	0.000349419	0.000321715	0.000301909	0.000382663	0.000342119	0.000361923
K00765	ATP phosphoribosyltransferase [EC:2.4.2.17]	0.000104281	7.63556e-05	7.43127e-05	6.87153e-05	0.000111651	0.000155787	0.000176439	0.000159994	0.000215521	9.00546e-05	9.81459e-05	0.000104973	9.77477e-05	9.35865e-05	0.000132845	7.99629e-05	0.000108083	8.54684e-05	6.75834e-05	9.5102e-05	7.577e-05	3.93206e-05	6.0621e-05	4.07991e-05	3.5733e-05	8.75523e-05	8.60172e-05	0.000106025	6.16252e-05	0.000122779	0.00028986	9.95699e-05	0.000127764	8.14205e-05	0.000110603	6.46488e-05	5.37999e-05	0.000128199	0.000114308
K00766	anthranilate phosphoribosyltransferase [EC:2.4.2.18]	2.54132e-05	2.16119e-05	1.30951e-05	1.48294e-05	1.44849e-05	5.2017e-05	0.000103643	6.32494e-05	9.0953e-05	3.20359e-05	5.29923e-05	5.18627e-05	4.9977e-05	4.58707e-05	0.000121427	3.62137e-05	4.23932e-05	3.36895e-05	2.3454e-05	4.39883e-05	1.01244e-05	1.96947e-05	2.06455e-05	1.05114e-05	6.85924e-06	2.15664e-05	2.9096e-05	3.2316e-05	1.74647e-05	8.91342e-05	0.000214628	7.42456e-05	0.000112731	2.72048e-05	7.31226e-05	1.26592e-05	1.27189e-05	6.63695e-05	6.31543e-05
K00767	nicotinate-nucleotide pyrophosphorylase (carboxylating) [EC:2.4.2.19]	1.82482e-05	1.71983e-05	1.22487e-05	1.35715e-05	1.3016e-05	4.95315e-05	0.00010342	5.96457e-05	8.94618e-05	3.09862e-05	3.63017e-05	3.04733e-05	1.67284e-05	1.48338e-05	0.000249243	2.84955e-05	3.39687e-05	2.22497e-05	2.07386e-05	4.20979e-05	5.7837e-06	1.72147e-05	1.14318e-05	8.58867e-06	6.2984e-06	1.71955e-05	2.87266e-05	3.22277e-05	1.42148e-05	8.8475e-05	0.000198088	6.93118e-05	0.000109517	2.51754e-05	7.12428e-05	1.17595e-05	1.52756e-05	6.5416e-05	5.64815e-05
K00768	nicotinate-nucleotide--dimethylbenzimidazole phosphoribosyltransferase [EC:2.4.2.21]	6.37188e-05	7.51693e-05	8.39618e-05	9.83261e-05	7.49556e-05	9.3647e-05	0.000160671	5.46044e-05	0.000123985	9.21013e-05	0.000120233	0.000101875	0.000106048	9.34076e-05	0.000284946	0.000149707	0.000123776	0.000128683	9.30882e-05	0.000181557	0.000109769	0.000147634	0.00015221	0.000148779	0.000114884	0.000126252	0.000136268	0.000128284	0.000132714	0.000153175	0.000118221	0.000117281	0.000165931	0.00014248	0.0001172	0.000111564	0.000110507	0.000148763	0.000165972
K00769	xanthine phosphoribosyltransferase [EC:2.4.2.22]	2.37737e-08	6.39014e-08	0	1.95811e-08	2.76888e-08	1.21863e-07	0	4.58934e-08	0	1.8356e-08	7.84314e-08	0	0	4.80606e-08	1.7193e-06	2.23038e-08	4.95552e-08	4.9582e-08	2.01937e-07	0	0	0	2.6047e-08	4.25161e-08	0	9.74247e-08	0	9.42649e-08	7.27228e-08	0	0	3.29935e-07	2.55744e-08	0	0	4.53528e-08	8.71748e-08	0	3.30544e-08
K00772	5-methylthioadenosine phosphorylase [EC:2.4.2.28]	0	0	0	0	0	0	0	0	0	0	0	0	0	0	0	0	0	0	0	0	0	0	3.64658e-08	0	0	0	2.96763e-08	0	0	0	0	0	0	0	0	0	3.48699e-08	0	0
K00773	queuine tRNA-ribosyltransferase [EC:2.4.2.29]	0.000390172	0.000449131	0.00033594	0.000354276	0.000329259	0.000299989	0.000356963	0.000444704	0.000321625	0.00033705	0.000305636	0.000253078	0.000273645	0.000241205	0.000368272	0.000389253	0.000280823	0.000341153	0.000355804	0.000381775	0.000333083	0.0003422	0.000347565	0.000346559	0.000350081	0.000350806	0.000362948	0.000369539	0.000372969	0.000345658	0.000390982	0.000322864	0.000323819	0.000330293	0.000313229	0.000285772	0.000370508	0.000321414	0.000354955
K00782	L-lactate dehydrogenase complex protein LldG	0.000306944	0.000383842	0.000269176	0.000293875	0.000248068	0.000197987	0.00020297	0.000331414	0.000163499	0.000268115	0.000212909	0.000152138	0.000187178	0.000157205	0.000167493	0.000301362	0.000178201	0.000260847	0.000295524	0.000270542	0.000267114	0.000285998	0.00027958	0.00029419	0.000309622	0.000281686	0.000283877	0.000272775	0.000307616	0.000220318	0.000127752	0.000221102	0.000182174	0.000251617	0.000208366	0.000234803	0.000317531	0.000209104	0.000245526
K00783	23S rRNA (pseudouridine1915-N3)-methyltransferase [EC:2.1.1.177]	0.000523821	0.000509125	0.000556769	0.000561747	0.00056015	0.000540288	0.000523192	0.000471511	0.00051377	0.000547778	0.000575096	0.000587011	0.000589514	0.000590819	0.000471068	0.000553972	0.000570902	0.00058745	0.000555031	0.000568893	0.000580854	0.000607636	0.000580379	0.000602032	0.000577618	0.000568968	0.000599045	0.000549929	0.000590061	0.000582746	0.000595585	0.000598726	0.000581907	0.000577478	0.000600587	0.000592806	0.000555686	0.000555036	0.000559311
K00784	ribonuclease Z [EC:3.1.26.11]	0.000466556	0.000464549	0.000507329	0.000517769	0.000489747	0.000466425	0.000459983	0.000407218	0.000433259	0.00050608	0.000526506	0.000522794	0.00054746	0.000539001	0.000405396	0.000515391	0.000509968	0.000521561	0.000510168	0.000512319	0.00052846	0.00057344	0.000547914	0.000572654	0.000555963	0.000523675	0.000539955	0.000493954	0.000543266	0.000525982	0.000417179	0.000531836	0.000523926	0.000536395	0.000530025	0.000543311	0.000523142	0.000506322	0.000517468
K00785	beta-galactosamide-alpha-2,3-sialyltransferase [EC:2.4.99.-]	0	0	0	0	0	0	0	0	0	0	0	0	0	0	0	0	0	0	0	0	0	0	0	0	0	2.72789e-08	0	0	0	0	0	0	0	0	0	0	0	0	0
K00786	glycosyltransferase [EC:2.4.-.-]	5.02489e-05	3.43011e-05	4.08544e-05	3.47946e-05	5.61055e-05	5.7876e-05	0.000118737	8.33739e-05	0.000129539	5.0905e-05	3.86197e-05	3.34931e-05	2.89931e-05	2.91486e-05	7.45132e-06	4.75277e-05	5.513e-05	2.40464e-05	2.28969e-05	5.49224e-05	4.54234e-05	1.98872e-05	3.15969e-05	2.15738e-05	1.87819e-05	4.45775e-05	4.10473e-05	6.16769e-05	2.60644e-05	7.51795e-05	0.000113633	3.4619e-05	8.94062e-05	4.36147e-05	5.32141e-05	3.72761e-05	3.95421e-05	9.1599e-05	7.7087e-05
K00788	thiamine-phosphate pyrophosphorylase [EC:2.5.1.3]	0.000152637	0.000162629	0.000163826	0.000191999	0.000176171	0.000240383	0.000273228	0.000153533	0.000242412	0.000179382	0.000242778	0.000220737	0.00023769	0.000209394	0.000564666	0.000269141	0.000230603	0.000271207	0.000205507	0.000311858	0.000216342	0.000269461	0.000263498	0.000264776	0.000204135	0.000242408	0.000290685	0.000252555	0.000265999	0.000293064	0.000432612	0.000281741	0.000286827	0.000260441	0.000270618	0.000215806	0.000198546	0.000242927	0.00027731
K00789	S-adenosylmethionine synthetase [EC:2.5.1.6]	0.000553894	0.000525107	0.000579802	0.000574793	0.000592114	0.000576387	0.000536968	0.000504924	0.000563069	0.000567009	0.000575591	0.000587559	0.000598387	0.000594223	0.00047215	0.000563205	0.000578201	0.000587623	0.000551732	0.000570415	0.000603426	0.000598682	0.000598285	0.000607521	0.000585434	0.000593234	0.00059861	0.000569203	0.000593109	0.000562512	0.000515063	0.000557084	0.00055058	0.000590085	0.000567973	0.000596471	0.000567225	0.00057106	0.00057537
K00790	UDP-N-acetylglucosamine 1-carboxyvinyltransferase [EC:2.5.1.7]	0.000846498	0.000902284	0.000834351	0.000853157	0.000807901	0.000735932	0.000725479	0.000813443	0.000678823	0.000806255	0.000814254	0.000771746	0.000801426	0.000766103	0.000705619	0.0008785	0.000767144	0.000853521	0.000857323	0.000860968	0.000851017	0.000889415	0.000868629	0.000893186	0.00088483	0.000850323	0.000878926	0.000846967	0.000900918	0.000801878	0.00075046	0.000821624	0.000762843	0.000841612	0.000800131	0.000806667	0.000882453	0.00075546	0.000807673
K00791	tRNA dimethylallyltransferase [EC:2.5.1.75]	0.000513559	0.000501031	0.000546691	0.000551507	0.000546553	0.000578734	0.000518473	0.00047133	0.00052667	0.000549475	0.000564133	0.000569818	0.000585253	0.00057226	0.000557795	0.00054367	0.000556611	0.000586455	0.00054695	0.000556524	0.000567682	0.000586206	0.000570832	0.000591894	0.000573179	0.000573689	0.000575105	0.000547313	0.000574281	0.000546513	0.000476204	0.000550895	0.000541247	0.000577341	0.000554232	0.000579026	0.000552478	0.000547427	0.000544827
K00793	riboflavin synthase [EC:2.5.1.9]	0.000212	0.000156175	0.000264094	0.000274543	0.000254755	0.000327938	0.000291076	0.000126444	0.000303887	0.000266297	0.000367064	0.00037801	0.000399535	0.000299648	0.000355638	0.000330172	0.000306311	0.000374683	0.000246674	0.000384638	0.000329299	0.000398725	0.000394418	0.000433063	0.000367535	0.000380705	0.00037816	0.000334815	0.00037734	0.000394115	0.000335922	0.000322976	0.000395262	0.00041426	0.000315215	0.000248134	0.00029594	0.000331333	0.000373956
K00794	6,7-dimethyl-8-ribityllumazine synthase [EC:2.5.1.78]	0.000219519	0.000162928	0.000281986	0.00029301	0.000277129	0.000342261	0.000309132	0.000127673	0.000319556	0.000284241	0.000385772	0.000399461	0.000421632	0.000339235	0.000365962	0.000342919	0.000336686	0.000390105	0.000265356	0.000398033	0.000349503	0.000417253	0.000410257	0.000445895	0.000377341	0.000390723	0.000395197	0.000345171	0.000389166	0.000406052	0.00034068	0.000345055	0.000408943	0.000425416	0.000341936	0.000291808	0.0003077	0.000353393	0.000389075
K00795	farnesyl diphosphate synthase [EC:2.5.1.1 2.5.1.10]	0.000430937	0.000434142	0.000415705	0.000421143	0.000373872	0.000379311	0.00036558	0.000399963	0.000348812	0.000401346	0.000432891	0.000422935	0.000427156	0.000325473	0.000342511	0.000455618	0.000354902	0.000446062	0.00041241	0.000467718	0.000422559	0.00047426	0.000465053	0.000504164	0.000502916	0.000462318	0.000447832	0.000459154	0.000481445	0.000463644	0.000401367	0.000408994	0.000456114	0.000482649	0.000380925	0.000299429	0.000465424	0.00038611	0.00043461
K00796	dihydropteroate synthase [EC:2.5.1.15]	0.000168364	0.000170971	0.000193611	0.00021571	0.000217871	0.000240559	0.000206101	0.00012618	0.000215766	0.000187685	0.000236244	0.000205255	0.000253597	0.000219768	0.000328754	0.000273971	0.000230011	0.000284224	0.000204614	0.00030304	0.000263318	0.000275074	0.000286171	0.000291881	0.000228929	0.000276327	0.000297292	0.000268603	0.000284796	0.000207048	0.00014445	0.000190755	0.000169273	0.000275635	0.000197045	0.000252331	0.000227332	0.000221283	0.000253398
K00797	spermidine synthase [EC:2.5.1.16]	3.17086e-05	2.28064e-05	1.98172e-05	1.47236e-05	1.773e-05	2.38314e-05	9.84513e-05	5.4692e-05	7.7228e-05	2.55335e-05	2.60665e-05	3.67319e-05	1.29128e-05	1.79637e-05	0.000264182	4.14355e-05	4.92532e-05	2.02261e-05	1.70638e-05	5.1398e-05	1.52575e-05	2.26747e-05	2.43502e-05	1.31023e-05	7.34587e-06	2.0753e-05	2.83439e-05	3.12948e-05	2.10092e-05	9.18335e-05	0.00021598	7.37542e-05	0.000119888	2.70606e-05	7.30245e-05	7.61663e-06	1.20085e-05	6.63912e-05	6.67199e-05
K00798	cob(I)alamin adenosyltransferase [EC:2.5.1.17]	0.000208621	0.000178051	0.000319533	0.000337752	0.000285341	0.000338624	0.000250486	4.16794e-05	0.000232584	0.000296879	0.000419835	0.000420086	0.000447618	0.000368237	0.000262356	0.000404914	0.000368419	0.000454704	0.000313611	0.00046464	0.000408596	0.000514122	0.0004998	0.000547885	0.000453999	0.000445074	0.000455011	0.000379939	0.000468466	0.000386991	0.000141407	0.000354829	0.000369165	0.000489617	0.000337815	0.000366933	0.000370878	0.000344263	0.000407067
K00799	glutathione S-transferase [EC:2.5.1.18]	6.56228e-07	8.76947e-07	3.84319e-07	5.87617e-07	4.76593e-07	7.98009e-07	4.14727e-08	2.75131e-07	3.81197e-07	8.3382e-07	8.59504e-07	1.10384e-06	5.74596e-07	1.19275e-06	7.3016e-06	4.44402e-07	1.24105e-06	2.39465e-06	1.69468e-06	2.57983e-07	1.40731e-07	6.15044e-07	9.36633e-07	6.10903e-07	2.31866e-08	4.97451e-07	8.94925e-08	5.31198e-07	6.71625e-07	1.64737e-07	2.25104e-07	1.5167e-06	1.67938e-07	2.94646e-07	3.09667e-07	3.48083e-07	5.75354e-07	1.30656e-07	1.99824e-07
K00800	3-phosphoshikimate 1-carboxyvinyltransferase [EC:2.5.1.19]	0.000383534	0.00038441	0.000259549	0.000233288	0.000296836	0.000279004	0.000293437	0.00052855	0.000356944	0.000266346	0.000173489	0.000163908	0.000138778	0.000138829	0.00030965	0.000194344	0.00016855	0.000165874	0.000236487	0.000137793	0.000201559	9.93291e-05	0.000128464	9.79835e-05	0.000161625	0.000210261	0.000185682	0.000226399	0.000175744	0.000220055	0.000542771	0.000219488	0.000206233	0.000144651	0.000224707	0.000137216	0.000223018	0.000214808	0.00020188
K00801	farnesyl-diphosphate farnesyltransferase [EC:2.5.1.21]	2.7736e-07	2.48506e-07	2.8869e-08	9.13786e-08	2.04589e-07	2.6065e-07	1.86656e-07	1.07085e-06	2.94012e-07	1.14215e-07	2.10458e-06	4.33305e-07	1.07508e-06	5.23327e-07	5.57489e-05	1.30105e-07	5.78144e-08	2.37167e-06	9.23893e-08	0	8.66989e-08	0	2.02588e-08	0	2.29004e-08	7.27438e-08	7.41906e-08	6.41525e-08	4.71351e-08	0	2.73164e-08	6.62235e-08	3.97824e-08	2.55105e-08	2.32287e-08	4.93842e-08	9.54569e-08	2.79011e-08	0
K00803	alkyldihydroxyacetonephosphate synthase [EC:2.5.1.26]	2.37737e-08	6.39014e-08	0	5.38481e-08	1.24599e-07	1.21863e-07	7.55958e-08	4.58934e-08	2.9343e-07	2.93696e-08	1.51634e-07	1.33706e-07	5.63637e-08	1.8263e-07	1.75738e-06	5.3529e-08	3.96441e-07	2.7518e-07	3.68238e-07	2.17249e-07	2.2294e-07	6.47983e-08	2.6047e-08	4.25161e-08	1.20227e-07	1.84717e-07	1.29834e-07	2.56479e-07	1.78777e-07	1.87378e-07	4.91694e-08	4.97563e-07	1.24036e-07	3.06126e-08	6.53307e-08	1.21546e-07	8.71748e-08	0	3.30544e-08
K00805	heptaprenyl diphosphate synthase [EC:2.5.1.30]	0.000413274	0.000470307	0.000409959	0.000428597	0.000412331	0.000356387	0.000432979	0.000426788	0.000372607	0.000397585	0.000393707	0.000382448	0.000375418	0.000450561	0.000415553	0.000479039	0.000456132	0.000399312	0.000473194	0.000465629	0.000428094	0.000419555	0.00041424	0.000381887	0.000377414	0.000370903	0.000429364	0.000460973	0.000415992	0.000386878	0.000442536	0.000450044	0.000383529	0.000393013	0.000443419	0.00050366	0.000445577	0.000405758	0.000408162
K00806	undecaprenyl diphosphate synthase [EC:2.5.1.31]	0.000516363	0.000500928	0.000547637	0.000549886	0.000545445	0.000532023	0.000505332	0.000461175	0.000506115	0.000537199	0.000559498	0.000571363	0.000578136	0.000573301	0.000466975	0.000548758	0.000556694	0.000567233	0.000538115	0.000557407	0.000570923	0.000588251	0.000579456	0.000592079	0.000572187	0.000563997	0.000571654	0.000543795	0.000572793	0.000546331	0.000482534	0.000549495	0.000543038	0.000572023	0.000550968	0.000571496	0.00055007	0.000541816	0.000550901
K00812	aspartate aminotransferase [EC:2.6.1.1]	0.000772685	0.000807496	0.000719577	0.000710184	0.000681283	0.000704399	0.000782907	0.000857968	0.00073679	0.000731336	0.000693102	0.000687064	0.000656938	0.000645364	0.000555757	0.000718583	0.000676508	0.000674549	0.000736214	0.000704647	0.000658306	0.000674226	0.000660498	0.000659487	0.000703597	0.000674899	0.000674765	0.000712417	0.000687768	0.00077945	0.000954817	0.000766561	0.000812212	0.000676658	0.000747887	0.000627511	0.000722101	0.00071748	0.000713311
K00813	aspartate aminotransferase [EC:2.6.1.1]	2.37737e-08	6.39014e-08	0	1.95811e-08	2.76888e-08	1.21863e-07	0	4.58934e-08	0	1.8356e-08	7.84314e-08	0	0	4.80606e-08	1.7193e-06	2.23038e-08	4.95552e-08	4.9582e-08	2.01937e-07	0	0	0	2.6047e-08	4.25161e-08	0	9.74247e-08	0	9.42649e-08	7.27228e-08	0	0	3.29935e-07	2.55744e-08	0	0	4.53528e-08	8.75693e-08	0	3.30544e-08
K00817	histidinol-phosphate aminotransferase [EC:2.6.1.9]	0.00013811	0.000101199	9.791e-05	8.45684e-05	0.000129831	0.000213468	0.000283805	0.000227053	0.000310313	0.000125476	0.000141371	0.000149575	0.000120267	0.000118914	0.000387426	0.000130773	0.000161069	0.000118478	0.000100642	0.000141715	0.000100004	6.32783e-05	8.51302e-05	5.32343e-05	4.38208e-05	0.000121328	0.000123982	0.000152943	8.80152e-05	0.000213963	0.000522647	0.000183643	0.000243866	0.000120245	0.000191497	8.72793e-05	8.74384e-05	0.000197694	0.000182622
K00819	ornithine--oxo-acid transaminase [EC:2.6.1.13]	7.76582e-06	7.54004e-06	2.15281e-06	2.83936e-06	3.53916e-06	3.66286e-06	7.77412e-06	1.52155e-05	2.95859e-06	2.95562e-06	3.43723e-05	2.79903e-05	3.55209e-05	3.09924e-05	0.000134396	5.69359e-06	6.47748e-06	1.9835e-05	1.29284e-05	1.00477e-06	9.34889e-07	1.07403e-05	1.57394e-06	3.26045e-06	4.91029e-07	9.96265e-07	1.82441e-05	2.33743e-06	1.11844e-05	2.96794e-05	0.000121787	4.42802e-05	2.83818e-05	1.71704e-06	3.73599e-05	6.9148e-07	1.15979e-06	5.74153e-07	6.32589e-06
K00820	glucosamine---fructose-6-phosphate aminotransferase (isomerizing) [EC:2.6.1.16]	0.000506718	0.000492532	0.000546475	0.00054802	0.00054303	0.000528868	0.000498684	0.000448239	0.000504084	0.000536123	0.000556786	0.000557119	0.00057404	0.000563982	0.000410611	0.000539151	0.000550392	0.00056157	0.000528268	0.00055538	0.00056653	0.000576897	0.000570832	0.000588442	0.000571509	0.000559511	0.0005536	0.000542096	0.000560286	0.000516418	0.000345149	0.000502749	0.000511517	0.000570443	0.000512595	0.00057047	0.000553031	0.000541068	0.000538493
K00821	acetylornithine/N-succinyldiaminopimelate aminotransferase [EC:2.6.1.11 2.6.1.17]	0.000375437	0.000436377	0.000316854	0.00033806	0.000314913	0.00028994	0.000342678	0.000443818	0.000313963	0.000325195	0.000307865	0.000251065	0.000285967	0.000250575	0.000551762	0.000357748	0.000261669	0.000315294	0.000338133	0.000352927	0.000298861	0.000314385	0.000321886	0.000319161	0.000330794	0.000320898	0.000332464	0.000339815	0.000340979	0.000326858	0.000363974	0.000303629	0.000299651	0.000302521	0.000292279	0.000258552	0.000339462	0.000302184	0.000332049
K00822	beta-alanine--pyruvate transaminase [EC:2.6.1.18]	4.81358e-06	2.90565e-06	2.75359e-06	1.65013e-06	2.11265e-06	2.88949e-05	8.37714e-06	8.12954e-06	1.26882e-05	7.76764e-06	5.90196e-06	6.52526e-06	7.02902e-06	4.05275e-06	6.20634e-05	4.82951e-06	1.09818e-05	1.51584e-05	9.77641e-06	2.02403e-06	1.80396e-06	2.88712e-07	1.34164e-06	1.42027e-06	1.7224e-06	1.32685e-05	2.90024e-06	3.34807e-06	4.83819e-06	1.17996e-06	7.75341e-06	8.25228e-06	1.19099e-06	8.80878e-06	4.90459e-06	5.65202e-06	2.99178e-06	5.13416e-06	2.29356e-06
K00823	4-aminobutyrate aminotransferase [EC:2.6.1.19]	0.000332571	0.000409769	0.000293034	0.000315313	0.000268424	0.00020636	0.000225694	0.000351923	0.000175929	0.000276824	0.000270569	0.000214765	0.000238307	0.000209158	0.000114156	0.000336431	0.000218661	0.000294967	0.000325797	0.000320155	0.000279432	0.00031917	0.000314581	0.000321593	0.000329196	0.000290219	0.0003151	0.000302009	0.000337518	0.000268075	0.000259874	0.000282283	0.000224997	0.000278619	0.000253603	0.00023871	0.000326082	0.000221758	0.000274667
K00824	D-alanine transaminase [EC:2.6.1.21]	1.24196e-05	7.54253e-06	8.17793e-06	3.57447e-06	5.36239e-06	3.89199e-06	3.79991e-06	4.34095e-06	2.42778e-06	2.36716e-06	6.81032e-06	1.51641e-05	5.22342e-06	8.44186e-06	1.98482e-06	9.1464e-06	1.24807e-05	1.84365e-05	2.86522e-06	8.8393e-06	9.1568e-06	5.68155e-06	1.14539e-05	4.78143e-06	1.69148e-06	9.71811e-06	2.16034e-06	8.44579e-07	8.19798e-06	2.89135e-06	2.29163e-05	6.72763e-06	1.09198e-05	5.62029e-06	3.49846e-06	1.90482e-06	3.01041e-06	4.45263e-06	9.31368e-06
K00826	branched-chain amino acid aminotransferase [EC:2.6.1.42]	0.000396303	0.000356109	0.000323534	0.000294298	0.000311679	0.00038653	0.000296128	0.000446288	0.000363501	0.000330611	0.000298144	0.000325048	0.0002997	0.000215974	0.000407078	0.000259568	0.000240637	0.000310818	0.000296386	0.000238579	0.000277408	0.00023696	0.00024403	0.000265792	0.000321621	0.000327006	0.000253187	0.000311103	0.00028343	0.000311366	0.000407934	0.000273364	0.000323791	0.000306422	0.00025782	0.000153191	0.00031835	0.000274845	0.000264868
K00830	alanine-glyoxylate transaminase / serine-glyoxylate transaminase / serine-pyruvate transaminase [EC:2.6.1.44 2.6.1.45 2.6.1.51]	1.04097e-05	9.32032e-06	4.9984e-06	9.8107e-06	8.40935e-06	1.29992e-05	8.59943e-05	3.82741e-05	7.15608e-05	2.14269e-05	3.29478e-05	2.76249e-05	3.72889e-05	3.13819e-05	1.30953e-06	2.48623e-05	2.96172e-05	8.84857e-06	5.23313e-06	3.97768e-05	4.50564e-06	7.09946e-06	1.17134e-05	5.97085e-06	4.71963e-06	6.95669e-06	7.78654e-06	2.76149e-05	1.01915e-06	5.8545e-05	7.02434e-05	2.16672e-05	8.01705e-05	1.84664e-05	3.12095e-05	5.44351e-06	6.2221e-06	6.05767e-05	4.93564e-05
K00831	phosphoserine aminotransferase [EC:2.6.1.52]	0.000293681	0.000323757	0.000196943	0.000179573	0.00019964	0.000193777	0.000221928	0.000424601	0.000244134	0.000207262	0.000106774	9.09605e-05	6.01608e-05	6.1533e-05	0.000239027	0.000140975	0.000105952	9.73168e-05	0.000189546	0.000101998	0.000117602	6.23509e-05	8.0044e-05	6.08394e-05	0.000132646	0.00012973	0.000103562	0.000163216	0.000111769	0.000156749	0.000320001	0.000147511	0.000151176	9.33998e-05	0.000143307	7.52722e-05	0.000172503	0.000150581	0.00013411
K00832	aromatic-amino-acid transaminase [EC:2.6.1.57]	2.37737e-08	6.39014e-08	0	1.95811e-08	2.76888e-08	1.21863e-07	0	4.58934e-08	0	1.8356e-08	7.84314e-08	0	0	9.61213e-08	1.7193e-06	2.23038e-08	4.95552e-08	4.9582e-08	2.01937e-07	0	0	0	6.25127e-08	4.25161e-08	0	1.17884e-07	2.96763e-08	9.42649e-08	7.27228e-08	1.56148e-08	0	3.29935e-07	2.55744e-08	0	7.46636e-09	5.44234e-08	1.22439e-07	0	3.30544e-08
K00833	adenosylmethionine---8-amino-7-oxononanoate aminotransferase [EC:2.6.1.62]	9.92043e-06	7.34324e-06	1.08916e-05	3.38395e-06	4.25342e-06	3.78427e-05	1.1371e-05	1.35464e-05	1.8542e-05	1.06053e-05	1.89546e-05	1.91039e-05	1.08719e-05	1.1995e-05	0.000122383	8.74215e-06	1.343e-05	2.20324e-05	1.08965e-05	3.5674e-06	6.65111e-06	2.99242e-06	1.00542e-05	3.08203e-06	1.86434e-06	1.53947e-05	3.35971e-06	4.79073e-06	6.91064e-06	1.80355e-06	2.39842e-05	1.13818e-05	4.85302e-06	9.80533e-06	5.63397e-06	7.57306e-06	9.05041e-06	5.95537e-06	8.37645e-06
K00835	valine--pyruvate aminotransferase [EC:2.6.1.66]	2.37737e-08	6.39014e-08	0	1.95811e-08	2.76888e-08	1.21863e-07	0	1.31561e-07	0	1.8356e-08	7.84314e-08	0	0	4.80606e-08	5.71212e-05	1.00367e-07	4.95552e-08	4.9582e-08	2.01937e-07	0	0	0	2.6047e-08	4.25161e-08	0	7.01458e-08	0	9.42649e-08	7.27228e-08	0	0	3.79603e-07	6.53568e-08	0	0	4.53528e-08	9.47243e-08	0	3.30544e-08
K00836	diaminobutyrate-2-oxoglutarate transaminase [EC:2.6.1.76]	2.02613e-05	1.8699e-05	1.05446e-05	8.91528e-06	1.14201e-05	5.66569e-05	2.76709e-05	3.15898e-05	3.17469e-05	1.14309e-05	4.44189e-05	5.55404e-05	4.90098e-05	4.59207e-05	6.58139e-05	2.53941e-05	3.17607e-05	4.14699e-05	3.44627e-05	2.76413e-05	8.67051e-06	1.20885e-05	1.28685e-05	5.63432e-06	3.92032e-06	1.67853e-05	2.38486e-05	3.0207e-05	1.99303e-05	3.34075e-05	0.000156412	5.96113e-05	3.40256e-05	2.25883e-05	4.33363e-05	8.08369e-06	9.11199e-06	8.53357e-06	1.42148e-05
K00839	(S)-ureidoglycine---glyoxylate transaminase [EC:2.6.1.112]	2.3924e-06	1.15264e-06	5.61232e-07	6.15592e-07	9.8546e-07	1.44928e-06	9.9972e-07	2.86759e-06	1.2247e-06	8.28696e-07	2.25777e-05	1.64809e-05	3.16328e-05	2.58554e-05	2.15077e-06	4.73697e-06	3.09704e-06	8.55247e-06	4.21304e-06	3.15765e-07	4.78323e-06	1.28292e-06	6.86962e-07	7.01249e-07	3.50519e-07	2.76165e-06	3.06415e-06	4.86067e-06	2.60478e-06	3.12492e-07	5.54193e-06	3.20046e-06	1.05255e-06	3.03129e-06	2.08628e-06	3.66109e-06	5.75169e-06	9.40879e-07	1.14859e-06
K00840	succinylornithine aminotransferase [EC:2.6.1.81]	7.70267e-06	7.95573e-06	3.92688e-06	5.52188e-06	7.23753e-06	2.54617e-05	1.23893e-05	1.06932e-05	1.65054e-05	2.77175e-06	7.43137e-06	1.72146e-05	7.84916e-06	8.06818e-06	4.44786e-06	1.30421e-05	1.82239e-05	1.40689e-05	1.57451e-05	2.43318e-05	2.62884e-06	4.31989e-07	3.78983e-06	1.02747e-06	2.02668e-06	2.26805e-06	3.04182e-06	2.50568e-05	3.97046e-06	2.68575e-06	1.18621e-05	7.365e-06	1.54299e-06	1.38522e-05	1.70606e-06	1.87761e-06	5.20487e-06	3.45277e-06	6.44561e-07
K00841	aminotransferase [EC:2.6.1.-]	0.00106445	0.00113462	0.00122657	0.00131306	0.00115355	0.00108173	0.00119158	0.000851328	0.00102538	0.00121666	0.00132895	0.00123292	0.00134083	0.00121713	0.000641504	0.00143416	0.00125197	0.00141062	0.00123889	0.00154702	0.00135988	0.00160576	0.00155374	0.00164815	0.00149822	0.00140556	0.00148204	0.00133251	0.00150643	0.00140177	0.000824467	0.00127455	0.00136947	0.00147511	0.00127165	0.00132393	0.00134369	0.00131984	0.0014341
K00844	hexokinase [EC:2.7.1.1]	1.39789e-06	1.74451e-06	1.48387e-06	1.2199e-06	1.13062e-06	2.73185e-05	7.69397e-06	5.85967e-06	1.24498e-05	7.16617e-06	4.73987e-06	4.90254e-06	6.30647e-06	3.49881e-06	6.12113e-05	1.06166e-06	4.33608e-06	1.41606e-05	7.08441e-06	8.11061e-07	9.6979e-07	8.63977e-08	1.45863e-07	1.01188e-06	1.058e-06	9.65674e-06	2.53732e-06	2.80438e-06	3.07981e-06	6.37086e-07	6.83455e-06	4.56587e-06	1.05025e-06	5.46435e-06	3.14633e-06	5.18111e-06	2.3944e-06	3.99265e-06	6.36297e-07
K00845	glucokinase [EC:2.7.1.2]	0.00122336	0.00124966	0.00122111	0.00120883	0.00116925	0.00114487	0.0010732	0.00118506	0.00103665	0.00120067	0.00115683	0.00117895	0.00114222	0.00116851	0.0014908	0.00117814	0.00115656	0.00118874	0.00123668	0.00112134	0.00119353	0.00121549	0.00118419	0.00119585	0.00123062	0.00118287	0.00117357	0.00113988	0.00120742	0.00114799	0.00115623	0.00123173	0.00115612	0.00116516	0.00119934	0.00119998	0.00123082	0.00111193	0.0011297
K00847	fructokinase [EC:2.7.1.4]	0.000753472	0.000804887	0.000717104	0.000731262	0.000686727	0.000663112	0.000846694	0.000853493	0.000778494	0.000754913	0.000670138	0.000633368	0.00061461	0.000601606	0.000848102	0.000730417	0.00068036	0.000651073	0.000714938	0.000747247	0.000659074	0.000694237	0.000695656	0.000696101	0.000737192	0.000679369	0.000667844	0.000721176	0.000680831	0.000799816	0.000719472	0.000705741	0.000837544	0.000695221	0.000714673	0.000643172	0.000724521	0.00078676	0.000770053
K00848	rhamnulokinase [EC:2.7.1.5]	7.4951e-05	5.42521e-05	5.06357e-05	4.64052e-05	7.01898e-05	0.000153107	0.000153858	0.000118287	0.00017717	7.29802e-05	5.02466e-05	7.02008e-05	5.19198e-05	4.87868e-05	0.000133407	6.63244e-05	9.57123e-05	7.76697e-05	5.26996e-05	8.8465e-05	4.99391e-05	2.19762e-05	4.49426e-05	2.78261e-05	2.46635e-05	7.29673e-05	4.50664e-05	8.31845e-05	4.04794e-05	8.10794e-05	0.000150699	5.74168e-05	0.000101557	7.15913e-05	6.1772e-05	4.47832e-05	3.51329e-05	0.000106662	8.73004e-05
K00849	galactokinase [EC:2.7.1.6]	0.00050843	0.000497074	0.000544756	0.00055518	0.000551512	0.000535745	0.000510593	0.000458055	0.000510751	0.000543932	0.00053607	0.000549147	0.00055512	0.000560873	0.000600018	0.000544755	0.000557692	0.00055286	0.000544556	0.000555109	0.000571479	0.000591877	0.000575981	0.000593764	0.000575519	0.000558947	0.00057796	0.00054756	0.000570428	0.000549351	0.000461844	0.00055444	0.000539019	0.000571599	0.000560886	0.000591518	0.000548612	0.000548566	0.000549149
K00850	6-phosphofructokinase 1 [EC:2.7.1.11]	0.000424193	0.000388922	0.000407621	0.000387211	0.000405976	0.00046895	0.000465532	0.000459304	0.000486039	0.000425835	0.000401294	0.000461232	0.000414133	0.000432057	0.000644416	0.000353501	0.00042908	0.00038412	0.000403294	0.000364886	0.000367532	0.000338705	0.00033452	0.000328437	0.000369313	0.000359578	0.00033106	0.000395398	0.000334143	0.000422943	0.000499632	0.000416669	0.000477221	0.000380125	0.000419298	0.000375473	0.000380481	0.000430971	0.000378725
K00851	gluconokinase [EC:2.7.1.12]	0.000295318	0.000282909	0.0004793	0.000525433	0.000457755	0.000436417	0.000403429	5.36398e-05	0.000332686	0.000447515	0.000614909	0.000591829	0.000651544	0.000621849	0.000241678	0.000618288	0.000597773	0.000656589	0.000494612	0.000698803	0.000629062	0.000772032	0.000732759	0.000785936	0.000636519	0.000621412	0.000695219	0.000560102	0.000684382	0.000558612	0.000186234	0.000554946	0.000530413	0.000687864	0.000555506	0.000678391	0.000553697	0.000540261	0.000608279
K00852	ribokinase [EC:2.7.1.15]	0.000804822	0.000877386	0.000808598	0.000831275	0.000760298	0.000718609	0.000619284	0.000734532	0.000569416	0.000773601	0.000776347	0.000739734	0.000763056	0.000730396	0.000901498	0.000851253	0.000739375	0.000841485	0.000848622	0.000827056	0.000817066	0.0008802	0.000867073	0.00089284	0.000885422	0.000834978	0.000837554	0.000796358	0.000885821	0.000712751	0.000527504	0.000772668	0.000654124	0.00082536	0.000726281	0.0007849	0.000854476	0.00067928	0.000749859
K00853	L-ribulokinase [EC:2.7.1.16]	0.00010658	0.000127244	0.000124531	0.000149834	0.000116952	0.000154451	0.00022076	9.6506e-05	0.000164181	0.000130862	0.00018586	0.000177888	0.000166094	0.000152999	0.00011927	0.000231174	0.000184911	0.000211854	0.00016635	0.000274598	0.000166531	0.000236761	0.000229997	0.000225991	0.000171104	0.000181712	0.000236767	0.000204655	0.000219825	0.000261362	0.000400213	0.000252883	0.000267405	0.000213031	0.000233237	0.000163845	0.000156532	0.000193657	0.000237447
K00854	xylulokinase [EC:2.7.1.17]	0.000418625	0.000512789	0.000400815	0.00044709	0.00037108	0.000354643	0.000424803	0.000424609	0.000333082	0.000395193	0.000416123	0.000351358	0.000380255	0.000334019	0.000485364	0.000545759	0.000383135	0.000466731	0.000463093	0.000569443	0.0004358	0.000513614	0.000513984	0.000517831	0.000482317	0.00045935	0.000503715	0.000498105	0.000519924	0.000455032	0.000412541	0.000437255	0.000422199	0.000476816	0.000405194	0.00039563	0.000481309	0.000403502	0.000479227
K00855	phosphoribulokinase [EC:2.7.1.19]	2.37737e-08	6.39014e-08	0	1.95811e-08	2.76888e-08	1.21863e-07	0	4.58934e-08	0	1.8356e-08	7.84314e-08	0	0	4.80606e-08	1.7193e-06	2.23038e-08	4.95552e-08	4.9582e-08	2.01937e-07	0	0	0	2.6047e-08	4.25161e-08	0	7.01458e-08	0	9.42649e-08	7.27228e-08	0	0	3.29935e-07	2.55744e-08	0	0	4.53528e-08	8.71748e-08	0	3.30544e-08
K00857	thymidine kinase [EC:2.7.1.21]	0.000467994	0.000470198	0.000522703	0.000531254	0.000499815	0.000472138	0.000466315	0.000394395	0.000438668	0.000515891	0.000540037	0.000530853	0.00056024	0.000547706	0.000409789	0.000529737	0.000520311	0.000545625	0.000510103	0.000539052	0.000548466	0.000588359	0.000570807	0.000596051	0.000573668	0.000542582	0.000543774	0.000508594	0.000556155	0.000513669	0.000305395	0.000499232	0.000516773	0.000553886	0.000506426	0.000560027	0.000540749	0.000521773	0.000530034
K00858	NAD+ kinase [EC:2.7.1.23]	0.00051585	0.000501728	0.000546407	0.000551696	0.000547045	0.000564751	0.000515942	0.00047175	0.000522121	0.000546739	0.000586098	0.000584669	0.000615174	0.000597612	0.000530783	0.000553773	0.000557439	0.000590469	0.000551054	0.000556382	0.000579536	0.000589324	0.000571959	0.000592362	0.000573216	0.000576356	0.000582513	0.000558619	0.000579021	0.000546652	0.000488521	0.000554401	0.000543472	0.000581385	0.000558092	0.000585808	0.000567067	0.00054671	0.000547061
K00859	dephospho-CoA kinase [EC:2.7.1.24]	0.000546037	0.00052158	0.000573911	0.000573548	0.000589576	0.00057005	0.00053545	0.000504435	0.000559779	0.000564848	0.000603704	0.000598018	0.000627733	0.000612524	0.000472575	0.000559117	0.00057584	0.000593905	0.000551783	0.000568965	0.000598917	0.000595824	0.000589354	0.00060577	0.000585021	0.000591787	0.000598573	0.00056877	0.000590024	0.000561255	0.000498069	0.000553531	0.000546619	0.000589728	0.000567224	0.000595718	0.000569087	0.00057002	0.000569212
K00860	adenylylsulfate kinase [EC:2.7.1.25]	1.11172e-05	1.09708e-05	1.41706e-05	8.0542e-06	9.64792e-06	5.84448e-05	2.31519e-05	2.13258e-05	3.37142e-05	1.19962e-05	3.06614e-05	2.98423e-05	1.5763e-05	1.28686e-05	6.47616e-05	1.49597e-05	2.44369e-05	3.17374e-05	2.36214e-05	2.58671e-05	4.75446e-06	6.91182e-07	4.3047e-06	1.84803e-06	3.19387e-06	1.27821e-05	5.92889e-06	2.92103e-05	7.61388e-06	3.59052e-06	1.92601e-05	1.22963e-05	2.65974e-06	2.14622e-05	4.87977e-06	7.07837e-06	1.65021e-05	7.63794e-06	1.94195e-06
K00862	erythritol kinase (D-erythritol 1-phosphate-forming) [EC:2.7.1.215]	0	0	0	0	0	0	0	0	2.61991e-08	0	0	0	0	0	0	0	0	0	0	0	0	0	2.84889e-08	0	0	0	0	0	0	0	0	0	0	0	0	0	0	0	0
K00863	triose/dihydroxyacetone kinase / FAD-AMP lyase (cyclizing) [EC:2.7.1.28 2.7.1.29 4.6.1.15]	0.000250057	0.00028457	0.000169224	0.000148299	0.00015153	9.78921e-05	8.89834e-05	0.000322343	9.6662e-05	0.000159901	5.9541e-05	4.21015e-05	3.23824e-05	4.33695e-05	4.88678e-05	0.000104702	6.92139e-05	6.20911e-05	0.000157954	3.37229e-05	9.28758e-05	4.6494e-05	6.11126e-05	4.61912e-05	0.000118231	9.57048e-05	5.54289e-05	9.06952e-05	8.68253e-05	5.9251e-05	8.54138e-05	8.5203e-05	4.17912e-05	5.01434e-05	7.23617e-05	6.05886e-05	0.000141796	6.79087e-05	6.48401e-05
K00864	glycerol kinase [EC:2.7.1.30]	0.000440098	0.000341291	0.000569953	0.000598937	0.000531702	0.000649648	0.000609385	0.000214331	0.000593214	0.000547188	0.000776568	0.0008078	0.000825328	0.000636679	0.000377406	0.000780529	0.0007023	0.000804981	0.000568265	0.000902898	0.000738101	0.000887009	0.000879945	0.000952592	0.000803104	0.000814525	0.000824619	0.000789014	0.000833925	0.000818999	0.000587316	0.000686841	0.000825149	0.000930589	0.000657921	0.000576887	0.000689395	0.000705642	0.000806663
K00865	glycerate 2-kinase [EC:2.7.1.165]	0.000466232	0.000470798	0.000508374	0.000522285	0.000488244	0.000466676	0.000461257	0.000406735	0.000431451	0.000507799	0.000553286	0.000538344	0.000581817	0.000556703	0.000407873	0.0005262	0.000504045	0.000540803	0.000512258	0.000527234	0.000534357	0.000587352	0.000561737	0.000589607	0.000568293	0.000532885	0.000552144	0.00050475	0.000556221	0.000535141	0.000418076	0.00053086	0.000530658	0.00054624	0.000528758	0.000537883	0.000531869	0.000507963	0.000526235
K00867	type I pantothenate kinase [EC:2.7.1.33]	0.000436334	0.000441879	0.000492345	0.000502493	0.000474244	0.000412734	0.000355486	0.000343076	0.000343212	0.000473422	0.000477468	0.000469762	0.000499314	0.000493694	0.000210488	0.000475301	0.000460382	0.000492576	0.000482782	0.000466822	0.000517629	0.00055336	0.000526325	0.000561642	0.000548249	0.000498952	0.000510741	0.000461432	0.000523507	0.000436198	0.000201581	0.000452452	0.000411215	0.000504709	0.000455114	0.000530277	0.000509713	0.000438442	0.000452262
K00868	pyridoxine kinase [EC:2.7.1.35]	0.000600147	0.000658744	0.000465324	0.000442083	0.000502535	0.000392396	0.000427766	0.000788072	0.000468743	0.000480998	0.000299916	0.000270152	0.000278614	0.000363826	0.000345407	0.000315806	0.000324848	0.000259954	0.000452965	0.000209201	0.000345559	0.000210631	0.000225264	0.000183004	0.000310987	0.000297923	0.000277475	0.00033816	0.000273957	0.000287855	0.000455461	0.00034125	0.000266326	0.000211519	0.00036513	0.000387044	0.000395789	0.000354646	0.000289591
K00869	mevalonate kinase [EC:2.7.1.36]	0.000436869	0.000442426	0.000492724	0.000502977	0.00047458	0.000412912	0.000355525	0.000343111	0.000343501	0.000474044	0.000477926	0.000470856	0.000499876	0.000494578	0.00020918	0.000475621	0.000461362	0.000494723	0.000483441	0.000467071	0.000517733	0.000553967	0.000526997	0.000562018	0.000548271	0.000499059	0.000510822	0.000461453	0.000523805	0.000436354	0.000201792	0.000452296	0.000411234	0.000504996	0.000455366	0.00053039	0.000509844	0.000438569	0.000452292
K00872	homoserine kinase [EC:2.7.1.39]	0.000274903	0.000331127	0.0002236	0.000226856	0.000216576	0.000159894	0.000158765	0.000329069	0.000149215	0.000218672	0.000157834	0.000129009	0.00014653	0.000156983	8.12904e-05	0.000189992	0.000145607	0.000162222	0.000235244	0.000155899	0.000173299	0.000153184	0.000154821	0.000150038	0.000199166	0.000161483	0.000156692	0.000187203	0.000176116	0.000132511	9.76622e-05	0.00015364	0.000106728	0.000137943	0.000147312	0.000170278	0.000215627	0.000143553	0.000140107
K00873	pyruvate kinase [EC:2.7.1.40]	0.000519888	0.000505936	0.000551617	0.00055835	0.000552262	0.000542612	0.000591015	0.000496612	0.000576212	0.00055739	0.000596111	0.000592357	0.000611844	0.000597368	0.000468196	0.000566819	0.00057945	0.000571013	0.00054095	0.000595341	0.000570626	0.000592578	0.000581478	0.000595702	0.000576374	0.00056629	0.000578991	0.000570769	0.000570391	0.000604085	0.000536037	0.000565955	0.00061966	0.000588229	0.000580085	0.000575748	0.000558755	0.000601209	0.000593387
K00874	2-dehydro-3-deoxygluconokinase [EC:2.7.1.45]	0.000290913	0.000327534	0.000192156	0.000173139	0.00017404	0.000233432	0.000303755	0.000449718	0.000298232	0.000214412	0.000153386	0.000145045	9.82491e-05	9.74571e-05	0.000560849	0.000177549	0.000146464	0.000122633	0.000207223	0.000157101	0.000104638	6.29083e-05	9.4503e-05	5.70211e-05	0.000128148	0.000126146	9.06799e-05	0.000196743	0.000105146	0.000204521	0.000410345	0.000182914	0.000233804	0.000118148	0.000164554	6.43468e-05	0.000174974	0.000191222	0.000174061
K00875	D-ribulokinase [EC:2.7.1.47]	8.0462e-05	0.000110262	0.000126908	0.000157103	0.000114694	9.43851e-05	0.000120239	1.48634e-05	6.88862e-05	0.000116689	0.000167222	0.000131199	0.000164911	0.000139542	6.43775e-05	0.000216014	0.000152746	0.000202575	0.00014525	0.000250391	0.000182922	0.000250741	0.000242209	0.000258295	0.000198008	0.000191866	0.000228557	0.000178133	0.000229275	0.000171066	4.50925e-05	0.000154913	0.000149065	0.000209582	0.000149172	0.000183117	0.000169526	0.000152026	0.00019839
K00876	uridine kinase [EC:2.7.1.48]	0.00060074	0.000530583	0.000711365	0.000706463	0.000687265	0.000749005	0.000691303	0.000478515	0.000696439	0.000712419	0.000798602	0.00084847	0.000843651	0.000821881	0.000680889	0.000702877	0.000782267	0.000765778	0.000691051	0.000747726	0.000749521	0.000811496	0.000783821	0.000822263	0.000783057	0.000749419	0.000748159	0.000718793	0.000745513	0.000779167	0.000591164	0.000756088	0.000811332	0.00080999	0.000761666	0.000770265	0.000715692	0.00076336	0.00075053
K00878	hydroxyethylthiazole kinase [EC:2.7.1.50]	0.000140356	0.000150946	0.000157015	0.0001859	0.000169138	0.000168057	0.000245839	0.000121539	0.00020829	0.000159756	0.000222125	0.000200084	0.000221622	0.000197568	0.000125611	0.000263015	0.000218844	0.000236158	0.000180914	0.000308657	0.000213834	0.000258743	0.000262925	0.00026052	0.000201407	0.000222702	0.000267123	0.000245082	0.000249067	0.000262398	0.000297572	0.000229034	0.000256372	0.00024836	0.000226858	0.000203452	0.000190539	0.000233278	0.000269511
K00879	L-fuculokinase [EC:2.7.1.51]	2.37737e-08	6.39014e-08	0	1.95811e-08	2.76888e-08	1.21863e-07	0	1.31561e-07	0	0	7.84314e-08	0	0	4.80606e-08	5.71212e-05	1.00367e-07	4.95552e-08	4.9582e-08	2.01937e-07	0	0	0	2.6047e-08	4.25161e-08	0	7.01458e-08	0	9.42649e-08	7.27228e-08	0	0	3.79603e-07	6.53568e-08	0	0	5.73758e-08	8.71748e-08	0	4.40078e-08
K00880	L-xylulokinase [EC:2.7.1.53]	6.19502e-06	3.53987e-06	4.21488e-06	8.07721e-07	1.30368e-06	2.02343e-06	6.29965e-07	2.27861e-06	1.21389e-06	4.03831e-07	2.51852e-06	8.76514e-06	2.2702e-06	6.2619e-06	2.773e-06	6.67068e-06	6.43804e-06	1.92956e-06	2.01739e-06	2.10007e-06	4.70032e-06	2.17434e-06	8.89748e-06	1.59671e-06	6.29761e-07	4.74848e-06	4.08049e-07	6.99131e-07	3.18364e-06	7.91152e-07	1.65332e-05	5.79648e-06	3.43691e-06	2.86993e-06	1.79442e-06	1.05067e-06	1.54009e-06	1.04629e-06	7.15766e-06
K00881	allose kinase [EC:2.7.1.55]	2.37737e-08	6.39014e-08	0	1.95811e-08	2.76888e-08	1.21863e-07	0	4.58934e-08	0	0	7.84314e-08	0	0	2.40303e-08	1.7193e-06	2.23038e-08	4.95552e-08	4.9582e-08	2.01937e-07	0	0	0	2.6047e-08	4.25161e-08	0	7.01458e-08	0	9.42649e-08	7.27228e-08	0	0	3.29935e-07	2.55744e-08	0	0	4.53528e-08	8.71748e-08	0	3.30544e-08
K00882	1-phosphofructokinase [EC:2.7.1.56]	0.000483971	0.000437881	0.000588447	0.000570444	0.000630526	0.000522367	0.000538469	0.000399107	0.000540525	0.000581336	0.000546651	0.000637644	0.000602312	0.000826374	0.00052655	0.000464816	0.000713875	0.000495791	0.00057397	0.000442005	0.000590315	0.00052683	0.000503212	0.00045945	0.000468552	0.000450185	0.00048955	0.000459538	0.000448232	0.000462457	0.000357047	0.000591098	0.000514069	0.000466433	0.000643632	0.000845669	0.000499511	0.00060121	0.000496255
K00883	2-dehydro-3-deoxygalactonokinase [EC:2.7.1.58]	4.75474e-08	1.27803e-07	0	3.91622e-08	5.53775e-08	2.43725e-07	0	9.17869e-08	0	3.6712e-08	1.56863e-07	0	0	9.61213e-08	3.43859e-06	4.46075e-08	9.91104e-08	9.91639e-08	4.03873e-07	0	0	0	5.20939e-08	8.50321e-08	0	1.40292e-07	0	1.8853e-07	1.45446e-07	0	0	6.5987e-07	5.11488e-08	0	0	9.07057e-08	1.7435e-07	0	6.61088e-08
K00884	N-acetylglucosamine kinase [EC:2.7.1.59]	4.75474e-08	1.27803e-07	0	3.91622e-08	5.53775e-08	2.43725e-07	0	9.17869e-08	0	3.6712e-08	1.56863e-07	0	0	7.2091e-08	3.43859e-06	4.46075e-08	9.91104e-08	9.91639e-08	4.03873e-07	0	0	0	5.20939e-08	8.50321e-08	0	1.6757e-07	0	1.8853e-07	1.45446e-07	0	0	6.5987e-07	5.11488e-08	0	0	9.07057e-08	1.7435e-07	0	6.61088e-08
K00885	N-acylmannosamine kinase [EC:2.7.1.60]	6.69497e-06	4.89066e-06	4.94635e-06	3.41533e-06	4.50981e-06	2.87399e-05	1.05446e-05	6.49552e-06	1.3e-05	8.29965e-06	5.55605e-06	9.58223e-06	7.08538e-06	4.07479e-06	6.27935e-05	3.16239e-06	9.36128e-06	2.50129e-05	7.3643e-06	7.30136e-06	5.13598e-06	2.98612e-06	2.01799e-06	3.76391e-06	2.04987e-06	1.44802e-05	4.0675e-06	2.89865e-06	7.75528e-06	2.58113e-06	1.29654e-05	5.96411e-06	8.51638e-06	7.88945e-06	4.53787e-06	5.89315e-06	3.58397e-06	7.22962e-06	2.79516e-06
K00886	polyphosphate glucokinase [EC:2.7.1.63]	5.39203e-08	1.01661e-08	0	8.5947e-08	1.54741e-07	0	4.887e-08	6.38275e-08	2.9343e-07	2.93696e-08	7.32026e-08	1.53964e-07	1.24683e-07	5.69334e-08	4.10153e-08	5.65185e-08	4.41492e-07	1.70382e-07	0	5.26663e-08	8.10691e-08	3.14173e-08	7.01265e-09	0	0	1.29451e-07	0	8.84805e-08	4.35094e-09	0	4.91694e-08	0	2.38694e-08	7.23571e-08	1.6969e-08	1.31441e-07	0	0	4.20692e-08
K00887	undecaprenol kinase [EC:2.7.1.66]	0.000318789	0.000392718	0.000278085	0.000299827	0.00025741	0.000199871	0.000209517	0.000338749	0.000170549	0.000266648	0.000237795	0.000182197	0.000219896	0.000188361	0.00010732	0.00031758	0.000198681	0.000270285	0.000306526	0.000296288	0.000270735	0.000288878	0.000285704	0.000295513	0.000311081	0.000275293	0.000285252	0.000296536	0.0003105	0.00022366	0.000134628	0.000224746	0.000183345	0.000261585	0.000207632	0.000230955	0.00032326	0.000209144	0.000246311
K00891	shikimate kinase [EC:2.7.1.71]	0.000386913	0.000403336	0.000266097	0.000254664	0.000290579	0.000296857	0.000390642	0.000548204	0.00040476	0.00028443	0.000216685	0.000210286	0.000165312	0.000162572	0.000449311	0.000258413	0.000220376	0.000202333	0.000278245	0.000235392	0.000210262	0.000152733	0.000168984	0.000138835	0.000191364	0.000222245	0.000229175	0.000288138	0.000212519	0.000326003	0.000722339	0.000310652	0.000336087	0.000196289	0.000303179	0.000152414	0.000251257	0.000277514	0.000268923
K00892	inosine kinase [EC:2.7.1.73]	2.37737e-08	6.39014e-08	0	1.95811e-08	2.76888e-08	1.21863e-07	0	4.58934e-08	0	1.8356e-08	7.84314e-08	0	0	4.80606e-08	1.7193e-06	2.23038e-08	4.95552e-08	4.9582e-08	2.01937e-07	0	0	0	2.6047e-08	4.25161e-08	0	7.01458e-08	0	9.42649e-08	7.27228e-08	0	0	3.29935e-07	2.55744e-08	0	0	4.53528e-08	8.71748e-08	0	3.30544e-08
K00895	diphosphate-dependent phosphofructokinase [EC:2.7.1.90]	2.6686e-06	2.70623e-06	2.54047e-06	1.81517e-06	1.94813e-06	3.49532e-05	9.95765e-06	9.44166e-06	1.58377e-05	9.12659e-06	4.77908e-06	4.90254e-06	6.30647e-06	3.49881e-06	6.13745e-05	1.06166e-06	4.48474e-06	1.41606e-05	7.10817e-06	8.11061e-07	1.00164e-06	8.63977e-08	1.45863e-07	9.12678e-07	1.10707e-06	9.65674e-06	2.59031e-06	2.80438e-06	3.07981e-06	6.54931e-07	6.83455e-06	4.56587e-06	1.11845e-06	5.48622e-06	3.49351e-06	6.07909e-06	2.69329e-06	4.66124e-06	7.51988e-07
K00897	kanamycin kinase [EC:2.7.1.95]	6.23047e-05	5.56912e-05	0.000129754	0.000138675	0.00016452	0.00011265	0.00021222	4.61246e-05	0.000180683	0.000146131	0.000143647	0.000161565	0.000161609	0.000283225	7.236e-05	0.000112363	0.000239317	0.000109432	0.000134152	0.000133139	0.000145185	0.000136062	0.000121649	9.50062e-05	7.33037e-05	7.66185e-05	0.000126791	9.92886e-05	8.32469e-05	0.000141794	0.000103095	0.000175662	0.000175717	9.61328e-05	0.000217866	0.000310857	8.81357e-05	0.000214797	0.000155269
K00899	5-methylthioribose kinase [EC:2.7.1.100]	1.00543e-05	6.10392e-06	1.11785e-05	1.35926e-06	2.01897e-06	2.70129e-06	1.27393e-06	2.97695e-06	2.68977e-06	5.9351e-07	1.17124e-05	2.00187e-05	4.00808e-06	1.25979e-05	1.51232e-06	1.02198e-05	7.71822e-06	2.97905e-06	2.32821e-06	3.47598e-06	9.19628e-06	4.37748e-06	1.67499e-05	2.84385e-06	8.10101e-07	6.24005e-06	5.73741e-07	1.47093e-06	4.86435e-06	1.24398e-06	3.26055e-05	8.518e-06	6.72521e-06	4.15184e-06	1.93379e-06	1.65084e-06	6.73168e-06	1.25555e-06	1.31501e-05
K00901	diacylglycerol kinase (ATP) [EC:2.7.1.107]	0.000272317	0.000305929	0.000174907	0.000167079	0.000187599	0.000138829	0.000118893	0.000363469	0.000150946	0.000174942	8.28332e-05	6.80041e-05	7.26337e-05	6.49122e-05	4.63465e-05	0.000106522	6.83708e-05	9.0549e-05	0.000167082	6.42036e-05	0.000109376	4.60093e-05	5.97777e-05	5.2536e-05	0.00012674	0.000111418	7.62635e-05	0.000128308	9.79079e-05	6.82625e-05	0.000109738	7.33852e-05	4.50392e-05	6.61212e-05	7.10239e-05	6.3063e-05	0.000153487	8.66352e-05	7.17447e-05
K00903	protein-tyrosine kinase [EC:2.7.10.2]	0.000375711	0.000383051	0.000365351	0.000371327	0.000327748	0.000310416	0.000231545	0.000330059	0.000239984	0.000351259	0.000359215	0.000341258	0.000374758	0.000272018	0.000138637	0.000358485	0.000263391	0.000371847	0.000349256	0.000346653	0.000363135	0.000403497	0.000393173	0.000442863	0.000457614	0.00040296	0.000369362	0.000361798	0.000411384	0.000337977	0.000155276	0.000297983	0.000306162	0.000400293	0.000276673	0.000249726	0.000402379	0.00028755	0.000330453
K00906	isocitrate dehydrogenase kinase/phosphatase [EC:2.7.11.5 3.1.3.-]	2.37737e-08	6.39014e-08	0	1.95811e-08	2.76888e-08	1.21863e-07	0	4.58934e-08	0	1.8356e-08	7.84314e-08	0	0	4.80606e-08	1.7193e-06	2.23038e-08	4.95552e-08	4.9582e-08	2.01937e-07	0	0	0	2.6047e-08	4.25161e-08	0	7.01458e-08	0	9.42649e-08	7.27228e-08	0	0	3.29935e-07	2.55744e-08	0	0	4.53528e-08	8.71748e-08	0	3.30544e-08
K00912	tetraacyldisaccharide 4-kinase [EC:2.7.1.130]	2.69237e-06	2.77013e-06	2.54047e-06	1.83475e-06	1.97582e-06	3.50751e-05	9.95765e-06	9.57322e-06	1.58377e-05	9.14495e-06	4.85752e-06	4.90254e-06	6.30647e-06	3.54688e-06	0.000118496	1.16203e-06	4.5343e-06	1.42102e-05	7.31011e-06	8.11061e-07	1.00164e-06	8.63977e-08	1.7191e-07	9.55194e-07	1.10707e-06	9.77462e-06	2.59031e-06	2.89865e-06	3.15253e-06	6.70546e-07	6.83455e-06	4.94548e-06	1.18381e-06	5.48622e-06	3.48605e-06	6.11538e-06	2.78046e-06	4.66124e-06	7.85042e-07
K00917	tagatose 6-phosphate kinase [EC:2.7.1.144]	3.06784e-05	1.92016e-05	2.75995e-05	1.90477e-05	2.707e-05	4.97853e-05	2.93883e-05	2.46308e-05	3.52889e-05	1.96007e-05	2.99225e-05	3.8229e-05	2.82475e-05	3.72614e-05	1.54563e-05	5.36584e-05	5.65714e-05	4.03603e-05	4.66978e-05	3.55568e-05	4.5506e-05	1.93036e-05	2.04114e-05	1.19762e-05	9.82757e-06	3.35412e-05	3.28786e-05	6.30386e-05	3.05416e-05	1.28847e-05	5.56234e-05	3.84462e-05	1.63526e-05	4.26545e-05	3.34281e-05	4.87767e-05	5.18118e-05	2.25494e-05	1.87399e-05
K00918	ADP-dependent phosphofructokinase/glucokinase [EC:2.7.1.146 2.7.1.147]	6.17125e-06	3.47597e-06	4.21488e-06	7.8814e-07	1.27599e-06	1.90156e-06	6.29965e-07	2.21665e-06	1.18769e-06	4.03831e-07	2.44009e-06	8.76514e-06	2.2702e-06	6.23787e-06	1.0537e-06	6.64838e-06	6.38849e-06	1.87998e-06	1.81545e-06	2.10007e-06	4.70032e-06	2.17434e-06	8.84295e-06	1.5542e-06	6.29761e-07	4.67833e-06	4.08049e-07	6.04867e-07	3.11092e-06	7.91152e-07	1.65332e-05	5.4386e-06	3.41134e-06	2.86993e-06	1.79442e-06	1.00532e-06	1.45291e-06	1.04629e-06	7.1246e-06
K00919	4-diphosphocytidyl-2-C-methyl-D-erythritol kinase [EC:2.7.1.148]	0.00041241	0.000460497	0.000345163	0.000362857	0.00036078	0.000324112	0.000373032	0.000483639	0.000364563	0.000351246	0.000304456	0.000255022	0.000277276	0.000245719	0.000365112	0.00037314	0.000285135	0.000339153	0.000349526	0.000371265	0.000334691	0.000325142	0.000341142	0.000336426	0.000344748	0.000356949	0.000360458	0.000364043	0.000364733	0.000344139	0.000401431	0.000311597	0.000313704	0.000323352	0.00031127	0.000283894	0.000354032	0.000334095	0.000358718
K00925	acetate kinase [EC:2.7.2.1]	0.00119739	0.00121001	0.00117498	0.00116058	0.00116182	0.00104554	0.000933021	0.00116226	0.000973572	0.00114047	0.00105445	0.00106421	0.00106231	0.00106756	0.000643801	0.00105999	0.00103211	0.00105936	0.00113724	0.000993622	0.00113564	0.00109651	0.00109221	0.00111186	0.00117499	0.00110887	0.00107415	0.00106934	0.00111075	0.000987371	0.000803071	0.00102786	0.000943867	0.00107086	0.00102455	0.0010995	0.00115848	0.00100985	0.00101475
K00926	carbamate kinase [EC:2.7.2.2]	0.000185092	0.00017899	0.000206249	0.000221612	0.000221847	0.000199774	0.000272303	0.000151201	0.00025854	0.000199348	0.000252473	0.000219393	0.000253209	0.000230537	0.000222341	0.000301854	0.00025586	0.000264631	0.000195934	0.000325132	0.000276927	0.000288075	0.000314382	0.00030136	0.000233004	0.00028569	0.000301838	0.000273004	0.000288307	0.000265268	0.000230717	0.000218983	0.000254699	0.000285364	0.000229079	0.000253202	0.000236559	0.000277573	0.000318135
K00927	phosphoglycerate kinase [EC:2.7.2.3]	0.000540468	0.000521193	0.000621342	0.00062731	0.000645515	0.000593155	0.000584019	0.000463752	0.000576689	0.000615878	0.000635383	0.000657814	0.000671333	0.000752328	0.000511649	0.000586175	0.000687947	0.00062391	0.000616533	0.000599518	0.000650618	0.000655923	0.000627789	0.000631306	0.000602589	0.000591854	0.000635656	0.000578689	0.000607969	0.000589677	0.000485644	0.000640368	0.000594455	0.000605852	0.000669215	0.000772097	0.000592005	0.000637245	0.000601471
K00928	aspartate kinase [EC:2.7.2.4]	0.000518807	0.000503596	0.000523955	0.000524094	0.000514961	0.000590497	0.00050177	0.000486083	0.000519341	0.000522008	0.000542841	0.000561454	0.000556706	0.000510556	0.00070149	0.000535134	0.000528856	0.000593869	0.000528186	0.000563261	0.000532018	0.000553564	0.000554249	0.000572274	0.000557543	0.000565879	0.0005419	0.000546053	0.000560657	0.000528311	0.000494731	0.000520315	0.000525245	0.000573639	0.000503636	0.000490802	0.000527964	0.000511739	0.000523332
K00929	butyrate kinase [EC:2.7.2.7]	3.87667e-06	3.28202e-06	1.08273e-05	3.35978e-06	2.57179e-06	3.33262e-05	1.08062e-05	1.09118e-05	1.81366e-05	9.47069e-06	4.21345e-05	2.75624e-05	3.72927e-05	2.91545e-05	6.26956e-05	3.33574e-06	8.31025e-06	2.17095e-05	9.18563e-06	1.72305e-06	2.88664e-06	4.16059e-07	9.66532e-07	1.47504e-06	1.19109e-06	1.08389e-05	3.12704e-06	5.0852e-06	4.37517e-06	1.08297e-06	7.65417e-06	5.73351e-06	1.3316e-06	7.74964e-06	3.30317e-06	5.46917e-06	1.20409e-05	4.2503e-06	1.43966e-06
K00930	acetylglutamate kinase [EC:2.7.2.8]	7.13721e-05	5.37758e-05	4.85673e-05	4.48015e-05	6.75562e-05	0.000117702	0.000147052	0.000118408	0.00016175	6.28265e-05	8.28801e-05	8.99699e-05	7.78545e-05	7.38262e-05	0.000258417	6.83836e-05	9.09234e-05	6.6362e-05	5.54712e-05	8.3081e-05	4.52086e-05	2.98744e-05	4.38164e-05	2.65798e-05	2.2863e-05	5.93459e-05	5.94323e-05	8.23663e-05	4.31463e-05	0.000107861	0.000259129	9.35924e-05	0.00012113	6.47366e-05	9.44095e-05	3.99284e-05	3.8367e-05	0.000100033	9.08291e-05
K00931	glutamate 5-kinase [EC:2.7.2.11]	0.000377774	0.000435596	0.000321103	0.000337283	0.000315061	0.000290067	0.000342995	0.00044219	0.000314148	0.000324584	0.000268175	0.000220811	0.000227025	0.000202525	0.000361574	0.000369297	0.000264256	0.000302753	0.000341861	0.00035325	0.000312592	0.000315826	0.000324127	0.000320115	0.000331439	0.000331829	0.000340794	0.000353573	0.000348142	0.000328438	0.000381207	0.000309218	0.000302893	0.000310518	0.000299579	0.00026849	0.000353811	0.000304851	0.000335974
K00932	propionate kinase [EC:2.7.2.15]	2.08911e-06	8.71855e-07	7.95342e-07	1.13913e-06	1.13755e-06	5.75039e-07	2.72985e-07	6.88402e-07	7.52288e-07	2.56984e-07	8.40523e-07	8.35659e-07	3.4601e-07	7.11297e-07	1.96821e-06	3.46266e-07	1.31693e-06	2.66503e-07	1.16945e-06	1.18038e-06	1.99054e-07	1.14909e-06	6.25127e-08	1.91322e-07	3.20442e-07	1.11064e-07	5.50071e-07	1.35506e-07	8.57523e-07	6.46901e-08	9.21927e-08	1.29845e-06	9.37728e-08	6.72384e-07	6.53307e-08	1.40594e-07	2.51022e-06	2.98193e-07	2.81789e-07
K00936	two-component system, sensor histidine kinase PdtaS [EC:2.7.13.3]	8.85502e-08	2.03037e-07	7.38732e-06	1.91688e-07	3.93865e-07	2.21257e-07	8.83526e-07	4.78209e-07	1.26836e-06	3.56335e-07	1.55624e-05	7.22184e-06	3.36341e-07	1.00323e-06	4.00733e-07	1.0641e-06	1.92551e-06	0	1.37068e-06	9.11991e-07	1.83603e-06	3.61079e-07	9.32726e-07	6.61568e-07	3.56387e-08	1.07308e-06	3.2157e-07	2.11128e-06	3.67743e-07	4.28042e-07	7.78644e-07	1.13428e-06	2.01212e-07	2.2669e-06	1.22005e-07	2.08852e-07	8.55195e-06	1.90687e-07	8.45434e-07
K00937	polyphosphate kinase [EC:2.7.4.1]	0.000231725	0.000180272	0.000291614	0.000308238	0.000282199	0.000393843	0.000326199	0.000134441	0.000343438	0.000295824	0.000401169	0.000414021	0.000441418	0.000332201	0.000429365	0.000379931	0.000355138	0.000433605	0.000286125	0.000454595	0.000365762	0.000434926	0.000441605	0.00047928	0.000406544	0.000426937	0.000407413	0.000392983	0.000416024	0.000398956	0.000241539	0.000320535	0.000396797	0.000471734	0.000309956	0.000287358	0.000333919	0.000365884	0.000405473
K00938	phosphomevalonate kinase [EC:2.7.4.2]	0.000436869	0.000442426	0.000492724	0.000502977	0.00047458	0.000412912	0.000355525	0.000343111	0.000343501	0.000474044	0.000477865	0.000470831	0.000499845	0.000494513	0.00020918	0.000475621	0.000461362	0.000494723	0.000483413	0.000467071	0.000517733	0.000553967	0.000526997	0.000562018	0.000548271	0.000499059	0.000510822	0.000461453	0.000523805	0.000436354	0.000201792	0.000452296	0.000411234	0.000504996	0.000455366	0.00053039	0.000509844	0.000438569	0.000452292
K00939	adenylate kinase [EC:2.7.4.3]	0.000732561	0.000768075	0.000683818	0.000683849	0.000675054	0.000602551	0.000578041	0.000766934	0.000584285	0.000680001	0.000595227	0.000576569	0.000589381	0.000578743	0.000503459	0.000616971	0.000569311	0.000605648	0.000672401	0.000574507	0.000637284	0.000618109	0.000606711	0.000624608	0.000681524	0.00063186	0.000615435	0.000622327	0.000638674	0.000593704	0.000526075	0.000599691	0.000568823	0.000598927	0.000599179	0.00060574	0.000677919	0.00059134	0.000587454
K00940	nucleoside-diphosphate kinase [EC:2.7.4.6]	0.000343969	0.000402884	0.000294693	0.000306195	0.000286343	0.00024068	0.000226125	0.000379568	0.000218704	0.000289892	0.000237171	0.000181045	0.000225247	0.000196704	0.000224321	0.000304003	0.00019418	0.000273174	0.000298413	0.000263163	0.000287805	0.000276274	0.000285744	0.000287917	0.000305523	0.000298415	0.000290715	0.000282674	0.000310322	0.000221911	0.000172723	0.000219467	0.000179688	0.000253101	0.000213838	0.000244366	0.000320679	0.000225446	0.000258922
K00941	hydroxymethylpyrimidine/phosphomethylpyrimidine kinase [EC:2.7.1.49 2.7.4.7]	0.000582903	0.000604695	0.000658427	0.000704049	0.000654043	0.000618835	0.000619939	0.000473953	0.00057045	0.000651339	0.000738419	0.000701429	0.000771258	0.000730623	0.000530795	0.00074951	0.000697285	0.000765659	0.000679905	0.000798753	0.000737127	0.000832119	0.000810215	0.000846183	0.000768276	0.000741287	0.000792945	0.000713163	0.000790108	0.000713852	0.000493852	0.000695589	0.000679262	0.000771554	0.000693227	0.000746665	0.000702102	0.000688083	0.000737761
K00942	guanylate kinase [EC:2.7.4.8]	0.000992603	0.000972455	0.00106553	0.00108446	0.00106966	0.00098977	0.000973902	0.000881239	0.000968886	0.00105591	0.0010606	0.00106609	0.00110155	0.00108962	0.000938349	0.00105076	0.00106245	0.00107431	0.00103171	0.00107595	0.00111047	0.00115383	0.00113214	0.00117236	0.00113785	0.00109272	0.0011082	0.00104242	0.00110967	0.00105483	0.000768424	0.00102647	0.00103769	0.00110745	0.0010485	0.00112152	0.00106469	0.00106733	0.00107453
K00943	dTMP kinase [EC:2.7.4.9]	0.000485091	0.000476914	0.000530522	0.000534972	0.000530348	0.000478874	0.000401173	0.000397802	0.000414923	0.000505557	0.000528425	0.000527334	0.0005581	0.00054711	0.000274764	0.000507517	0.000510153	0.000543608	0.000514018	0.000511459	0.000556444	0.00056695	0.000550927	0.000580556	0.000564745	0.000538315	0.000542475	0.000511321	0.000552501	0.000456559	0.000251592	0.000469848	0.000427114	0.000541749	0.000476394	0.000558147	0.000536383	0.000474413	0.00048051
K00945	CMP/dCMP kinase [EC:2.7.4.25]	0.000542032	0.000524511	0.000561391	0.000567009	0.000564703	0.000572222	0.00061132	0.000522071	0.000594938	0.000561895	0.000597091	0.00061486	0.000595547	0.000592746	0.000598716	0.000589493	0.000605301	0.000586935	0.000568448	0.000625343	0.000578253	0.000607833	0.000594262	0.000600636	0.000579754	0.000573124	0.000601471	0.000597807	0.000587709	0.000636741	0.000685739	0.000622099	0.000652533	0.000606604	0.000620286	0.000578483	0.00057061	0.000606367	0.000607555
K00946	thiamine-monophosphate kinase [EC:2.7.4.16]	1.23653e-05	1.11712e-05	7.04404e-06	1.0984e-05	9.97095e-06	4.74441e-05	9.58135e-05	4.70636e-05	8.70259e-05	2.96779e-05	1.76039e-05	1.64291e-05	1.32674e-05	9.67401e-06	0.0001186	2.43e-05	3.15481e-05	1.58241e-05	1.06361e-05	4.01692e-05	4.68015e-06	6.43663e-06	1.07926e-05	6.08901e-06	5.76157e-06	1.63338e-05	1.01021e-05	2.96887e-05	3.59796e-06	5.88671e-05	7.66429e-05	2.60108e-05	8.11524e-05	2.354e-05	3.4296e-05	1.13028e-05	8.57759e-06	6.50376e-05	4.99969e-05
K00948	ribose-phosphate pyrophosphokinase [EC:2.7.6.1]	0.000958031	0.000947878	0.00104117	0.00105376	0.00102123	0.000946403	0.000867573	0.000814834	0.000849507	0.00101155	0.00104187	0.00104986	0.0010779	0.00106983	0.000805502	0.00102757	0.00101832	0.00106007	0.00103076	0.00102474	0.00108892	0.00115117	0.00110582	0.00115606	0.00112068	0.0010627	0.00110006	0.00100666	0.00110639	0.00101187	0.000805209	0.0010451	0.000982263	0.00107769	0.00104274	0.00110162	0.00105983	0.000980451	0.00100931
K00949	thiamine pyrophosphokinase [EC:2.7.6.2]	0.000510126	0.000497388	0.000543371	0.000548994	0.000543778	0.00052776	0.00050432	0.000458393	0.000503843	0.000536534	0.000556833	0.00056233	0.000575753	0.000566914	0.000408724	0.000541946	0.000549562	0.000565026	0.000536097	0.000555307	0.000566223	0.000586077	0.000570587	0.000590483	0.000571543	0.000558992	0.000571216	0.000542946	0.000569559	0.00054554	0.000465903	0.000543647	0.000539514	0.000569092	0.000548833	0.000569355	0.000548267	0.000540126	0.000543608
K00950	2-amino-4-hydroxy-6-hydroxymethyldihydropteridine diphosphokinase [EC:2.7.6.3]	0.000197924	0.000231751	0.000264131	0.000308548	0.000260031	0.000308174	0.000275489	0.000105274	0.000229909	0.000255579	0.000348273	0.000291195	0.000361116	0.000307159	0.000433997	0.000427061	0.000324288	0.000428417	0.000310254	0.000473194	0.000378131	0.000451499	0.000445918	0.000466871	0.000361366	0.000401287	0.000447716	0.000389164	0.000441213	0.000317522	0.000168435	0.00030509	0.000275035	0.000421066	0.000297207	0.000376775	0.000353697	0.000309729	0.00037626
K00951	GTP pyrophosphokinase [EC:2.7.6.5]	0.000732486	0.000675151	0.000899525	0.000920689	0.000889205	0.000928916	0.000802367	0.0005091	0.000793754	0.000880808	0.00100365	0.00103484	0.00107313	0.00105845	0.000704615	0.000942924	0.00100794	0.00104152	0.000893992	0.00100713	0.00100637	0.00110576	0.00106815	0.00112004	0.00101241	0.00100433	0.00103487	0.000917738	0.00102839	0.000934666	0.000621238	0.000952461	0.000923445	0.00105354	0.000957787	0.00106709	0.000919717	0.000936524	0.000959089
K00952	nicotinamide-nucleotide adenylyltransferase [EC:2.7.7.1]	1.62255e-06	8.07954e-07	3.76741e-07	4.31764e-07	9.44879e-07	4.53176e-07	2.72985e-07	6.42508e-07	1.04796e-07	2.38628e-07	7.22876e-07	8.35659e-07	3.14697e-07	6.39206e-07	2.38035e-07	3.23962e-07	9.88626e-07	2.16921e-07	9.43757e-07	1.18038e-06	1.1147e-07	1.14909e-06	3.64658e-08	9.92041e-08	2.7137e-07	4.09184e-08	4.59982e-07	6.87348e-08	3.39373e-07	4.68445e-08	9.21927e-08	9.68519e-07	0	6.50518e-07	6.53307e-08	9.52409e-08	1.8699e-06	2.98193e-07	2.48734e-07
K00954	pantetheine-phosphate adenylyltransferase [EC:2.7.7.3]	0.000513374	0.00049864	0.000549052	0.000549819	0.000546083	0.000535453	0.00050637	0.000460308	0.000507647	0.000538968	0.000557648	0.000563244	0.00057602	0.000567916	0.000466264	0.000544498	0.000553471	0.000566255	0.000536861	0.000556104	0.000567867	0.000586854	0.000572254	0.000591443	0.000571766	0.000560186	0.000571524	0.000544714	0.000571018	0.000546633	0.000467519	0.000544653	0.000540394	0.000569793	0.000549879	0.00057062	0.00054988	0.000541539	0.000544408
K00955	bifunctional enzyme CysN/CysC [EC:2.7.7.4 2.7.1.25]	6.42347e-06	4.25681e-06	4.3782e-06	3.64535e-06	3.52944e-06	3.4068e-05	1.01756e-05	1.11277e-05	1.71716e-05	9.39051e-06	7.41104e-06	6.99849e-06	7.61431e-06	4.44861e-06	8.27033e-05	4.84541e-06	1.13663e-05	1.63158e-05	9.14839e-06	2.96906e-06	1.83855e-06	1.16349e-06	1.38027e-06	1.41815e-06	1.911e-06	1.34241e-05	3.5608e-06	3.42286e-06	5.47122e-06	1.15163e-06	7.75785e-06	7.6364e-06	1.38263e-06	8.26832e-06	4.85073e-06	5.68714e-06	5.69638e-06	4.99431e-06	2.16176e-06
K00956	sulfate adenylyltransferase subunit 1 [EC:2.7.7.4]	6.2287e-06	4.13256e-06	4.31015e-06	3.58008e-06	3.32988e-06	3.39377e-05	1.00822e-05	1.06351e-05	1.69928e-05	9.3334e-06	6.31954e-06	6.78184e-06	7.04546e-06	4.18047e-06	8.23789e-05	4.81538e-06	1.11887e-05	1.51299e-05	9.07844e-06	2.96906e-06	1.70762e-06	1.16349e-06	1.36312e-06	1.41815e-06	1.85047e-06	1.33877e-05	3.47071e-06	3.39079e-06	5.40088e-06	1.13379e-06	7.74419e-06	7.60683e-06	1.29056e-06	8.2337e-06	4.83912e-06	5.66245e-06	5.5439e-06	4.98035e-06	2.16176e-06
K00957	sulfate adenylyltransferase subunit 2 [EC:2.7.7.4]	6.27625e-06	4.26036e-06	4.31015e-06	3.61924e-06	3.38526e-06	3.41814e-05	1.00822e-05	1.07269e-05	1.69928e-05	9.3334e-06	6.4764e-06	6.78184e-06	7.04546e-06	4.22854e-06	8.58175e-05	4.85999e-06	1.12878e-05	1.52291e-05	9.48231e-06	2.96906e-06	1.70762e-06	1.16349e-06	1.41522e-06	1.50318e-06	1.85047e-06	1.3528e-05	3.47071e-06	3.57932e-06	5.54633e-06	1.13379e-06	7.74419e-06	8.2816e-06	1.34171e-06	8.25557e-06	4.83912e-06	5.75316e-06	5.71825e-06	4.98035e-06	2.22787e-06
K00958	sulfate adenylyltransferase [EC:2.7.7.4]	4.16039e-07	3.72758e-07	6.80484e-08	1.37068e-07	3.06884e-07	3.90976e-07	2.79985e-07	1.47777e-06	4.0172e-07	1.71322e-07	3.21786e-06	6.74718e-07	1.64394e-06	8.50406e-07	5.20504e-07	7.80632e-08	8.67216e-08	3.55751e-06	1.66301e-07	0	1.30048e-07	0	3.03881e-08	0	3.43506e-08	1.09116e-07	1.11286e-07	9.62288e-08	7.07027e-08	0	4.09745e-08	2.48338e-08	2.38694e-08	3.82658e-08	3.4843e-08	7.40763e-08	1.44172e-07	4.18517e-08	0
K00960	DNA-directed RNA polymerase [EC:2.7.7.6]	0	0	2.47449e-08	0	0	0	0	0	0	0	0	0	0	0	0	0	0	0	0	0	0	0	0	0	0	0	0	0	0	0	0	0	0	0	0	0	0	0	0
K00962	polyribonucleotide nucleotidyltransferase [EC:2.7.7.8]	0.000170714	0.000177727	0.000195538	0.000211796	0.000196803	0.0002479	0.000286691	0.000147138	0.000254824	0.000188063	0.00030519	0.000278947	0.000311752	0.00027419	0.000382777	0.000312429	0.00027299	0.000307316	0.000224706	0.000365682	0.000249908	0.000289066	0.000295138	0.000291062	0.000224401	0.000264141	0.000301467	0.000300972	0.000288379	0.000285812	0.00034009	0.000260974	0.000283189	0.000297043	0.000252177	0.00023599	0.000236007	0.000261158	0.000294648
K00963	UTP--glucose-1-phosphate uridylyltransferase [EC:2.7.7.9]	0.000571095	0.000498114	0.00065113	0.000642238	0.000632489	0.000638797	0.000460442	0.000406647	0.000517983	0.000617151	0.000673395	0.000715796	0.000724591	0.000643908	0.000321012	0.000608708	0.000624538	0.000697177	0.000604222	0.000633867	0.00069486	0.000731622	0.000708817	0.000777405	0.000750162	0.000709091	0.000677695	0.000644097	0.000704895	0.000606185	0.000304459	0.000583482	0.000581158	0.000738233	0.000578798	0.000619196	0.000665198	0.000586239	0.000604024
K00965	UDPglucose--hexose-1-phosphate uridylyltransferase [EC:2.7.7.12]	0.000505142	0.000491966	0.000544667	0.000552727	0.000548497	0.000500107	0.000494012	0.000438044	0.000494807	0.000534092	0.00052488	0.000542564	0.000548792	0.000560242	0.000353724	0.000543482	0.000552483	0.000535672	0.000528743	0.000555004	0.000574917	0.000584668	0.000583749	0.000592223	0.000574396	0.000550392	0.000557796	0.000543907	0.000559352	0.000519872	0.00034984	0.000510492	0.000513245	0.000566068	0.000520967	0.000586139	0.000547041	0.000544116	0.000548201
K00966	mannose-1-phosphate guanylyltransferase [EC:2.7.7.13]	2.03305e-05	1.66381e-05	1.39348e-05	8.65279e-06	1.10193e-05	6.28724e-05	2.32345e-05	2.30093e-05	3.48623e-05	1.23377e-05	1.61747e-05	3.86174e-05	1.82253e-05	2.38422e-05	0.000119334	2.39394e-05	2.97455e-05	3.12482e-05	2.43658e-05	2.82568e-05	1.22468e-05	4.80947e-06	2.04147e-05	4.50056e-06	3.83152e-06	1.77095e-05	6.04901e-06	2.85405e-05	1.1649e-05	4.42629e-06	5.10133e-05	1.94885e-05	9.31902e-06	2.24084e-05	7.0923e-06	9.60462e-06	1.01422e-05	9.30678e-06	1.41349e-05
K00968	choline-phosphate cytidylyltransferase [EC:2.7.7.15]	4.23918e-05	3.04341e-05	2.83544e-05	2.65256e-05	4.81646e-05	4.20365e-05	3.73655e-05	5.68737e-05	5.57761e-05	2.9612e-05	2.84055e-05	2.80067e-05	2.48137e-05	2.56284e-05	0.000191922	1.93811e-05	2.63699e-05	2.98581e-05	2.50037e-05	1.49349e-05	3.19478e-05	2.06561e-05	1.89065e-05	1.74816e-05	1.38785e-05	3.22505e-05	4.53634e-05	2.60496e-05	3.06291e-05	4.48927e-05	0.000153016	5.24001e-05	3.49928e-05	2.07018e-05	5.49103e-05	2.54172e-05	1.82268e-05	2.95336e-05	3.1265e-05
K00969	nicotinate-nucleotide adenylyltransferase [EC:2.7.7.18]	0.000566296	0.000545264	0.000647741	0.000662231	0.000677343	0.00062317	0.000691516	0.000505528	0.000663972	0.000657449	0.000693626	0.000710029	0.000735745	0.00081798	0.000656028	0.00064622	0.000748564	0.000660433	0.000651175	0.000670041	0.000692853	0.000699142	0.000669909	0.000667222	0.000631078	0.000628059	0.000681567	0.000638742	0.000642474	0.000670071	0.000577582	0.000693124	0.000697522	0.000656014	0.000732947	0.000825977	0.000637446	0.000724693	0.000679285
K00970	poly(A) polymerase [EC:2.7.7.19]	0.000155016	0.000165761	0.00017858	0.000201173	0.00018221	0.000212997	0.000267552	0.000133272	0.000230445	0.000179061	0.00023002	0.00021293	0.000213826	0.000194014	0.000322331	0.000289253	0.000246249	0.000261025	0.000200544	0.00033436	0.000232937	0.000281427	0.000294223	0.000285975	0.000221506	0.000255857	0.000288041	0.000260962	0.000274565	0.000279921	0.00032038	0.00025336	0.000273988	0.000276412	0.000245389	0.00022418	0.000206862	0.000252922	0.000296132
K00971	mannose-1-phosphate guanylyltransferase [EC:2.7.7.13]	2.56102e-05	2.01058e-05	1.65672e-05	1.70922e-05	1.85402e-05	8.28791e-05	0.000111124	5.72498e-05	0.000103218	4.08402e-05	2.39029e-05	3.05573e-05	2.11379e-05	1.42503e-05	0.000181667	2.95096e-05	4.58355e-05	5.15008e-05	1.81259e-05	5.39609e-05	1.41575e-05	1.23225e-05	1.46566e-05	1.26616e-05	8.93217e-06	3.5371e-05	1.58058e-05	3.25581e-05	1.60408e-05	6.3428e-05	9.56899e-05	3.31006e-05	9.72099e-05	3.38677e-05	4.02254e-05	1.78743e-05	1.34652e-05	7.55293e-05	5.49464e-05
K00972	UDP-N-acetylglucosamine/UDP-N-acetylgalactosamine diphosphorylase [EC:2.7.7.23 2.7.7.83]	1.01722e-05	8.91545e-06	4.55553e-06	9.40971e-06	8.47968e-06	1.2369e-05	8.58223e-05	3.74903e-05	7.08686e-05	2.05036e-05	1.31673e-05	1.18385e-05	7.05485e-06	6.46355e-06	6.66499e-08	2.3216e-05	2.6875e-05	1.47506e-06	3.37591e-06	4.04299e-05	3.67851e-06	7.36972e-06	1.06571e-05	5.13381e-06	4.80565e-06	6.4651e-06	7.97179e-06	2.67241e-05	4.45427e-07	5.82122e-05	6.97591e-05	2.10653e-05	7.99328e-05	1.80232e-05	3.08099e-05	5.11126e-06	7.47088e-06	6.04391e-05	4.92581e-05
K00973	glucose-1-phosphate thymidylyltransferase [EC:2.7.7.24]	0.000887384	0.000973159	0.000729893	0.000717205	0.000690786	0.000618378	0.000641027	0.00106632	0.00064463	0.000751954	0.000523917	0.00049672	0.000472062	0.000449319	0.000557034	0.000602512	0.000488141	0.000525266	0.000722374	0.000502399	0.000584171	0.000525428	0.000528554	0.000534679	0.000695915	0.00059992	0.000531733	0.000626414	0.000586607	0.000603117	0.000617144	0.000583813	0.00059305	0.000537335	0.00056907	0.000493612	0.000718108	0.000585353	0.000564458
K00974	tRNA nucleotidyltransferase (CCA-adding enzyme) [EC:2.7.7.72 3.1.3.- 3.1.4.-]	0.000519367	0.000504426	0.000546208	0.000550746	0.000546871	0.000534153	0.000512125	0.00047343	0.000505594	0.000538394	0.00056677	0.000573928	0.000578651	0.000570914	0.000469046	0.000552575	0.000562447	0.000570548	0.000549263	0.000557878	0.000567876	0.000595556	0.000572948	0.000593577	0.000572789	0.000566395	0.000589715	0.000545698	0.00058246	0.0005758	0.000588642	0.000592316	0.000567904	0.000574771	0.000589186	0.000571031	0.000549535	0.000542569	0.000552483
K00975	glucose-1-phosphate adenylyltransferase [EC:2.7.7.27]	0.000531948	0.000602142	0.000338712	0.0003172	0.000316298	0.000256039	0.000440326	0.000769066	0.000420916	0.000362606	0.00016126	0.000141601	7.71256e-05	8.63055e-05	0.000387568	0.000298061	0.0002022	0.000128801	0.00034197	0.000221139	0.000202526	0.000103599	0.000146752	9.48084e-05	0.000243914	0.00020804	0.000138773	0.000320319	0.000177146	0.000283348	0.000439634	0.000228105	0.000319092	0.000175613	0.00021796	0.000115291	0.00034286	0.000301179	0.000269342
K00978	glucose-1-phosphate cytidylyltransferase [EC:2.7.7.33]	1.9751e-05	1.4505e-05	1.21023e-05	1.05457e-05	1.00118e-05	1.50703e-05	8.68274e-05	4.04095e-05	7.32035e-05	2.09686e-05	1.6719e-05	2.77792e-05	1.10128e-05	1.83562e-05	0.000131815	3.28776e-05	3.37483e-05	4.52353e-06	5.25035e-06	4.24721e-05	1.25006e-05	1.06413e-05	2.7243e-05	7.97767e-06	5.42588e-06	1.22755e-05	8.03785e-06	2.75077e-05	5.37765e-06	5.93245e-05	0.000102027	2.92544e-05	8.67398e-05	2.11063e-05	3.27176e-05	6.76211e-06	8.50079e-06	6.15691e-05	6.21074e-05
K00979	3-deoxy-manno-octulosonate cytidylyltransferase (CMP-KDO synthetase) [EC:2.7.7.38]	2.73992e-06	2.83403e-06	2.5501e-06	1.86412e-06	2.03889e-06	3.51969e-05	9.95765e-06	9.61911e-06	1.58602e-05	9.14495e-06	4.95556e-06	4.90254e-06	6.31691e-06	3.57091e-06	0.00012022	1.18433e-06	4.65819e-06	1.42598e-05	7.52392e-06	8.11061e-07	1.03614e-06	8.63977e-08	1.97957e-07	9.9771e-07	1.13161e-06	9.84477e-06	2.61681e-06	2.99291e-06	3.2394e-06	6.79469e-07	6.83455e-06	5.2967e-06	1.24348e-06	5.48622e-06	3.48605e-06	6.16073e-06	2.90679e-06	4.66124e-06	8.18097e-07
K00980	glycerol-3-phosphate cytidylyltransferase [EC:2.7.7.39]	0.000181076	9.79236e-05	0.00025208	0.000242631	0.000281787	0.000307692	0.000210057	8.54902e-05	0.00026416	0.000243594	0.000322736	0.000383393	0.000381171	0.000398534	0.000392213	0.000218482	0.000330848	0.000293475	0.000243463	0.000235853	0.000300156	0.000291879	0.000269035	0.000286774	0.000256064	0.0002699	0.000288841	0.000257022	0.000260563	0.000263538	0.000264679	0.000301861	0.000269474	0.000301307	0.000313696	0.00034191	0.000238376	0.000268613	0.000242185
K00981	phosphatidate cytidylyltransferase [EC:2.7.7.41]	0.000512034	0.000499638	0.000544957	0.000550482	0.000545574	0.000557971	0.000512664	0.000466342	0.000517468	0.000544128	0.000583574	0.000582821	0.000612832	0.000595173	0.000529608	0.000544387	0.000556079	0.000586983	0.000544296	0.000556118	0.000567339	0.000586202	0.000570849	0.000591506	0.000572661	0.0005691	0.000573916	0.00054611	0.000572915	0.0005462	0.000472827	0.000549009	0.00054072	0.000574652	0.00055239	0.000575715	0.000551241	0.000544838	0.00054444
K00982	[glutamine synthetase] adenylyltransferase / [glutamine synthetase]-adenylyl-L-tyrosine phosphorylase [EC:2.7.7.42 2.7.7.89]	9.29335e-08	1.27803e-07	0	1.06418e-07	2.05149e-07	2.43725e-07	3.35981e-08	1.43932e-07	2.9343e-07	4.77255e-08	2.30065e-07	1.33706e-07	1.24683e-07	1.22555e-07	3.47668e-06	7.58328e-08	5.40602e-07	2.37993e-07	4.03873e-07	0	8.10691e-08	3.14173e-08	5.20939e-08	8.50321e-08	0	2.82142e-07	0	2.54515e-07	1.45446e-07	0	4.91694e-08	6.5987e-07	7.50182e-08	7.23571e-08	0	1.89987e-07	1.7435e-07	0	1.08178e-07
K00983	N-acylneuraminate cytidylyltransferase [EC:2.7.7.43]	1.6391e-05	1.23914e-05	8.78004e-06	1.02327e-05	9.8049e-06	1.42706e-05	8.64522e-05	3.9707e-05	7.21012e-05	2.09075e-05	1.57076e-05	2.06284e-05	9.36681e-06	1.27668e-05	1.13123e-06	2.98644e-05	3.34122e-05	3.35505e-06	5.24283e-06	4.253e-05	8.42926e-06	9.54407e-06	1.95001e-05	6.68801e-06	5.4874e-06	1.11912e-05	8.43283e-06	2.73473e-05	3.57049e-06	5.90368e-05	8.62924e-05	2.65103e-05	8.34123e-05	2.0915e-05	3.26044e-05	6.1448e-06	8.98053e-06	6.14854e-05	5.63827e-05
K00984	streptomycin 3\-adenylyltransferase [EC:2.7.7.47]	8.38047e-06	7.18268e-06	3.86693e-06	2.31113e-06	3.20075e-06	4.73913e-06	7.62046e-06	1.35446e-05	2.4998e-06	2.7588e-06	9.66448e-06	1.18793e-05	3.21509e-06	5.11198e-06	1.49769e-06	8.20593e-06	9.21486e-06	7.26883e-06	1.24269e-05	2.10082e-06	2.10676e-06	1.04249e-05	2.64934e-06	3.67136e-06	7.90415e-07	4.3566e-06	1.83819e-05	3.26271e-06	1.21641e-05	3.03636e-05	0.000122797	4.59133e-05	2.85743e-05	3.64377e-06	3.88999e-05	7.1545e-07	1.1126e-06	1.29186e-06	7.59745e-06
K00986	RNA-directed DNA polymerase [EC:2.7.7.49]	0.00151405	0.00195155	0.00241388	0.00286925	0.00229236	0.00202032	0.0025064	0.00048809	0.0016662	0.00228001	0.00314458	0.00259286	0.00306515	0.00295743	0.00187292	0.00373741	0.00307763	0.00358301	0.00272497	0.00433022	0.00329125	0.00434804	0.00415052	0.00434278	0.00333292	0.00330804	0.00402287	0.00312256	0.0039027	0.003137	0.00137634	0.00304619	0.00284851	0.00361937	0.00302394	0.00370249	0.00299228	0.00295671	0.00354873
K00989	ribonuclease PH [EC:2.7.7.56]	1.12324e-07	2.66938e-07	3.82653e-06	2.26499e-07	3.73098e-07	3.43119e-07	4.97148e-07	5.13394e-07	1.03781e-06	3.30637e-07	8.08878e-06	3.87053e-06	4.24017e-07	8.72797e-07	5.75029e-05	8.05375e-07	1.54146e-06	1.88411e-07	1.18458e-06	5.4991e-07	1.33441e-06	2.74681e-07	6.33999e-07	6.0488e-07	3.56387e-08	8.96356e-07	2.77056e-07	1.6575e-06	4.06528e-07	3.18738e-07	5.81966e-07	1.20843e-06	3.02373e-07	1.26434e-06	1.22005e-07	3.58617e-07	4.46586e-06	1.27909e-07	5.31417e-07
K00990	[protein-PII] uridylyltransferase [EC:2.7.7.59]	1.25071e-06	1.02562e-06	1.05661e-06	5.93988e-07	7.00777e-07	5.51733e-06	1.94869e-06	3.24633e-06	2.87142e-06	1.79521e-06	7.84314e-08	0	6.83196e-08	4.80606e-08	1.87164e-06	2.23038e-08	1.44161e-07	4.9582e-08	2.01937e-07	0	8.10691e-08	3.14173e-08	2.6047e-08	4.25161e-08	0	1.17884e-07	0	9.42649e-08	7.27228e-08	1.56148e-08	0	3.29935e-07	2.55744e-08	6.36106e-08	0	6.84415e-08	8.71748e-08	2.5111e-08	7.51237e-08
K00991	2-C-methyl-D-erythritol 4-phosphate cytidylyltransferase [EC:2.7.7.60]	0.000126866	9.87018e-05	9.46491e-05	9.15341e-05	0.000133833	0.000199132	0.000205311	0.00017694	0.000242221	0.000106814	0.000121673	0.000139262	0.000121733	0.000115226	0.000270336	0.000115058	0.000145842	0.000128836	9.75027e-05	0.000148984	9.99116e-05	6.56899e-05	8.85166e-05	6.83664e-05	5.69229e-05	0.000112042	0.000111519	0.000147648	9.14005e-05	0.000143176	0.000312203	0.000122753	0.000150451	0.000117485	0.000127757	8.48396e-05	7.60612e-05	0.00014966	0.000135543
K00992	N-acetyl-alpha-D-muramate 1-phosphate uridylyltransferase [EC:2.7.7.99]	1.32893e-05	1.26798e-05	2.29713e-05	2.2357e-05	2.66466e-05	8.199e-05	3.78078e-05	1.97172e-05	4.68921e-05	3.60135e-05	2.87407e-05	3.17457e-05	3.48404e-05	4.69714e-05	0.000263153	1.49796e-05	3.95476e-05	4.3813e-05	3.29364e-05	1.60885e-05	2.209e-05	1.97204e-05	1.62584e-05	1.46579e-05	1.21613e-05	2.93319e-05	2.26813e-05	1.59825e-05	1.79758e-05	1.32387e-05	1.84274e-05	3.11893e-05	1.59312e-05	2.21069e-05	3.3353e-05	5.49748e-05	1.85035e-05	3.0801e-05	1.6695e-05
K00995	CDP-diacylglycerol---glycerol-3-phosphate 3-phosphatidyltransferase [EC:2.7.8.5]	0.000530617	0.000514807	0.00055603	0.000556725	0.000555196	0.000552927	0.000523393	0.000482778	0.000521245	0.000539497	0.000605671	0.000618455	0.000619326	0.000610249	0.000601388	0.000570487	0.000584573	0.000593513	0.00056581	0.000584658	0.000575181	0.000599274	0.000584751	0.000595611	0.000575043	0.00057043	0.000593444	0.000571661	0.000588128	0.000578896	0.000616654	0.000602104	0.000572691	0.000590028	0.000590705	0.000572859	0.000561341	0.000545668	0.000559213
K00996	undecaprenyl-phosphate galactose phosphotransferase [EC:2.7.8.6]	0.000715343	0.000774933	0.000693819	0.000716958	0.000666835	0.000545763	0.000646178	0.000730817	0.000591137	0.000700797	0.000601952	0.000566592	0.000587892	0.000574	0.00045452	0.000673721	0.000593824	0.000619389	0.000674519	0.000664156	0.000662576	0.000693614	0.000680975	0.000703857	0.000740336	0.000655206	0.000649459	0.000650618	0.000679728	0.000664746	0.000428872	0.000606458	0.000663316	0.000645133	0.000619066	0.000638158	0.000706676	0.000667757	0.000672754
K00997	holo-[acyl-carrier protein] synthase [EC:2.7.8.7]	0.000486603	0.000479447	0.000524772	0.000531953	0.000526069	0.000456932	0.000401661	0.000409803	0.000400088	0.000504676	0.000529461	0.000524963	0.000554034	0.000545745	0.000272003	0.000500984	0.000493453	0.000537217	0.000516496	0.000487345	0.000553694	0.000585129	0.000546956	0.000584115	0.000562862	0.000535942	0.000574713	0.000489074	0.000568048	0.00051213	0.000481735	0.000547351	0.000481573	0.000527552	0.000547897	0.000556297	0.000527078	0.000470872	0.000491244
K00998	CDP-diacylglycerol---serine O-phosphatidyltransferase [EC:2.7.8.8]	2.37737e-08	6.39014e-08	0	1.95811e-08	2.76888e-08	1.21863e-07	0	4.58934e-08	0	1.8356e-08	7.84314e-08	0	0	4.80606e-08	1.7193e-06	2.23038e-08	4.95552e-08	4.9582e-08	2.01937e-07	0	0	0	2.6047e-08	4.25161e-08	0	9.74247e-08	0	9.42649e-08	7.27228e-08	0	0	3.29935e-07	2.55744e-08	0	0	4.53528e-08	8.71748e-08	0	3.30544e-08
K01000	phospho-N-acetylmuramoyl-pentapeptide-transferase [EC:2.7.8.13]	0.000512842	0.000500158	0.000545934	0.000550873	0.000545821	0.000562835	0.000514354	0.000467966	0.000520046	0.000545709	0.000561824	0.000567367	0.000582084	0.000570595	0.000527134	0.00054314	0.000554518	0.000579461	0.000543586	0.000556336	0.000567408	0.000586228	0.000570759	0.000591438	0.000572809	0.000568861	0.000573992	0.000545952	0.000572826	0.000546391	0.000472786	0.00054882	0.000540842	0.000574609	0.000552404	0.000575577	0.000551037	0.000544788	0.000544412
K01001	UDP-N-acetylglucosamine--dolichyl-phosphate N-acetylglucosaminephosphotransferase [EC:2.7.8.15]	4.16039e-07	3.72758e-07	4.33036e-08	1.52298e-07	3.06884e-07	3.90976e-07	2.79985e-07	1.47777e-06	4.0172e-07	1.71322e-07	2.1732e-05	1.54133e-05	3.06869e-05	2.4587e-05	9.20403e-07	1.20998e-06	1.73443e-06	7.54885e-06	6.79062e-07	0	1.30048e-07	0	3.03881e-08	0	4.83773e-08	1.09116e-07	1.11286e-07	1.14558e-07	7.07027e-08	0	4.09745e-08	2.48338e-08	0	3.82658e-08	3.4843e-08	1.02296e-07	1.30762e-07	4.18517e-08	0
K01002	phosphoglycerol transferase [EC:2.7.8.20]	7.81758e-06	8.01608e-06	3.91175e-06	5.54798e-06	7.30137e-06	2.54701e-05	1.24826e-05	1.11399e-05	1.66393e-05	2.79215e-06	8.40523e-06	1.74869e-05	8.38149e-06	8.25775e-06	2.92587e-06	1.30654e-05	1.82033e-05	1.52051e-05	1.55894e-05	2.43318e-05	2.6629e-06	4.31989e-07	3.77392e-06	8.85751e-07	2.0639e-06	2.23427e-06	3.07891e-06	2.49946e-05	3.91424e-06	2.68575e-06	1.19065e-05	7.04334e-06	1.51741e-06	1.38841e-05	1.72514e-06	1.86602e-06	5.14331e-06	3.46672e-06	6.11507e-07
K01004	phosphatidylcholine synthase [EC:2.7.8.24]	0	0	0	0	9.69106e-08	0	3.35981e-08	0	2.9343e-07	2.93696e-08	7.32026e-08	1.33706e-07	5.63637e-08	5.04637e-08	3.80857e-08	3.12253e-08	3.46886e-07	1.38829e-07	0	0	0	0	0	0	0	1.14571e-07	0	6.59854e-08	0	0	4.91694e-08	0	2.38694e-08	3.06126e-08	0	7.61928e-08	0	0	0
K01006	pyruvate, orthophosphate dikinase [EC:2.7.9.1]	0.00029929	0.000327571	0.000192527	0.000181934	0.000201865	0.000196275	0.000225688	0.000428617	0.000245325	0.000208488	0.000100189	9.25557e-05	6.2189e-05	6.25013e-05	0.000294705	0.000149549	0.000107424	0.000109186	0.000195074	0.000107576	0.000131572	6.72486e-05	8.08934e-05	6.34045e-05	0.000133793	0.00013999	0.000113173	0.000173231	0.000121021	0.000157792	0.000339922	0.000152744	0.000160296	0.000100592	0.000149504	8.53769e-05	0.000183859	0.000154654	0.00013774
K01007	pyruvate, water dikinase [EC:2.7.9.2]	0.000155687	0.000107815	0.000220652	0.000222948	0.000187483	0.000231705	0.00014772	2.32239e-05	0.000155725	0.000196994	0.000307873	0.000329903	0.000348513	0.000258191	9.71588e-05	0.000270464	0.000236537	0.000312136	0.000199888	0.00030795	0.000280286	0.000351214	0.000350606	0.000387393	0.000330198	0.000315927	0.000301912	0.000263197	0.000324308	0.000275152	0.000118052	0.000235543	0.000268957	0.000352438	0.000212704	0.000195583	0.000254757	0.000223559	0.000280725
K01008	selenide, water dikinase [EC:2.7.9.3]	1.35293e-05	7.65175e-06	1.23034e-05	4.21236e-06	5.95451e-06	3.99741e-06	4.24509e-06	3.82237e-06	3.21292e-06	2.05885e-06	1.1896e-05	1.80854e-05	3.66315e-06	8.18594e-06	3.38691e-06	9.80541e-06	1.35828e-05	1.3007e-05	3.99403e-06	1.04172e-05	1.02871e-05	6.46642e-06	1.13595e-05	5.1166e-06	1.96843e-06	1.02544e-05	2.71236e-06	2.26053e-06	8.905e-06	3.1216e-06	2.33198e-05	8.65547e-06	1.10787e-05	7.15666e-06	3.40233e-06	2.04069e-06	9.42251e-06	4.70936e-06	9.9885e-06
K01011	thiosulfate/3-mercaptopyruvate sulfurtransferase [EC:2.8.1.1 2.8.1.2]	0.000302069	0.000324842	0.000198783	0.000185698	0.000224742	0.000154739	0.000142602	0.000408631	0.000192031	0.000200652	8.92761e-05	6.26338e-05	5.94976e-05	5.9291e-05	0.000183842	0.000124534	7.03571e-05	8.84811e-05	0.000184733	4.74068e-05	0.000154029	6.66579e-05	7.40962e-05	6.68617e-05	0.000137987	0.000148988	0.000130465	0.000150199	0.000129093	0.000108983	0.000270554	0.000125216	7.54305e-05	8.10822e-05	0.000131827	0.000102484	0.00019349	0.000111876	0.000104481
K01012	biotin synthase [EC:2.8.1.6]	7.76348e-05	5.90878e-05	5.03698e-05	4.92616e-05	7.2316e-05	0.000150483	0.000158447	0.000125713	0.000177461	7.24115e-05	6.0825e-05	8.03183e-05	5.49028e-05	5.37297e-05	0.000188363	6.65113e-05	9.22616e-05	8.52399e-05	6.0014e-05	8.99092e-05	4.91002e-05	3.37046e-05	4.42434e-05	2.97887e-05	2.46147e-05	6.97778e-05	6.3533e-05	8.40205e-05	4.95743e-05	0.000109867	0.000271067	9.61308e-05	0.00012952	6.89008e-05	9.72413e-05	4.54158e-05	3.94152e-05	0.000106374	9.1748e-05
K01023	arylsulfate sulfotransferase [EC:2.8.2.22]	0.000344078	8.48088e-05	0.000485929	0.000428967	0.000408393	0.00063961	0.000237251	3.55391e-05	0.000412718	0.00044609	0.000661988	0.000816264	0.00078206	0.000482313	0.000188395	0.000409606	0.000465207	0.000630178	0.000363379	0.000489992	0.000553993	0.000658359	0.000631567	0.000787152	0.00074141	0.000682989	0.000540917	0.000531677	0.000609543	0.000598213	0.000211838	0.000454629	0.000615712	0.00078679	0.0004093	0.000243466	0.000519481	0.000446979	0.000494287
K01026	propionate CoA-transferase [EC:2.8.3.1]	1.81311e-06	1.11212e-06	1.57517e-05	2.01594e-06	1.47404e-06	9.34597e-07	1.99926e-06	2.03537e-06	3.5689e-06	1.21532e-06	7.16644e-05	4.52602e-05	6.02602e-05	5.04403e-05	5.40648e-06	4.28929e-06	7.89321e-06	1.38357e-05	4.09194e-06	1.69725e-06	2.24101e-06	9.53075e-07	1.58271e-06	9.00366e-07	8.3873e-08	2.11119e-06	6.22738e-07	3.04017e-06	1.73272e-06	6.71439e-07	1.23564e-06	2.20034e-06	1.07093e-07	4.45796e-06	3.83844e-07	3.53663e-07	1.82768e-05	4.20479e-07	1.53686e-06
K01027	3-oxoacid CoA-transferase [EC:2.8.3.5]	0	0	7.275e-06	0	2.90732e-07	0	8.39954e-07	1.92752e-07	8.38371e-07	1.46848e-07	5.25839e-05	3.65709e-05	5.81798e-05	4.82582e-05	9.14056e-07	3.04446e-06	4.85641e-06	7.98269e-06	1.94018e-06	7.24162e-07	1.00323e-06	1.72795e-07	3.64658e-07	2.97612e-07	0	8.18368e-07	1.48381e-07	1.3472e-06	1.69687e-07	2.49838e-07	4.91694e-07	6.70513e-07	0	2.06635e-06	0	0	8.39363e-06	1.25555e-07	6.94143e-07
K01028	3-oxoacid CoA-transferase subunit A [EC:2.8.3.5]	3.95237e-07	0	4.02723e-06	6.68206e-07	3.36495e-07	0	4.53575e-07	9.63762e-08	1.33848e-06	1.21149e-07	2.64363e-05	1.84316e-05	2.91619e-05	2.42363e-05	5.03577e-07	1.55346e-06	2.90517e-06	4.13018e-06	9.83946e-07	3.62081e-07	5.01615e-07	8.63977e-08	1.82329e-07	4.46419e-07	0	5.44214e-07	1.11286e-07	7.53334e-07	4.87849e-07	1.40534e-07	2.95017e-07	3.35256e-07	4.77389e-08	1.06379e-06	1.16143e-08	7.61928e-08	4.70622e-06	6.27776e-08	3.47071e-07
K01029	3-oxoacid CoA-transferase subunit B [EC:2.8.3.5]	8.14249e-07	6.39014e-08	8.07921e-06	1.35599e-06	5.82233e-07	1.21863e-07	8.73552e-07	2.38646e-07	2.36025e-06	1.94573e-07	3.4262e-05	2.19661e-05	2.91932e-05	2.46201e-05	2.28e-06	1.96608e-06	3.8653e-06	4.17976e-06	1.62935e-06	7.24162e-07	1.00323e-06	1.72795e-07	3.90705e-07	5.38537e-07	1.11032e-08	1.02354e-06	2.22572e-07	1.50745e-06	1.04842e-06	2.65452e-07	5.40864e-07	1.00045e-06	7.33133e-08	2.09696e-06	1.16143e-08	1.21546e-07	9.43545e-06	1.25555e-07	7.27197e-07
K01031	3-oxoadipate CoA-transferase, alpha subunit [EC:2.8.3.6]	3.95237e-07	0	3.89732e-07	6.68206e-07	7.2683e-08	0	0	0	6.02579e-07	1.8356e-08	1.86362e-05	1.47881e-05	2.91056e-05	2.38915e-05	3.99899e-07	1.13192e-06	1.77779e-06	3.99135e-06	5.68194e-07	0	0	0	0	1.48806e-07	0	0	3.70953e-08	0	4.03006e-07	0	0	0	1.19347e-08	0	0	0	4.79217e-07	0	0
K01032	3-oxoadipate CoA-transferase, beta subunit [EC:2.8.3.6]	3.95237e-07	0	4.02723e-06	6.68206e-07	3.1496e-07	0	4.53575e-07	9.63762e-08	1.31519e-06	1.21149e-07	2.63346e-05	1.84068e-05	2.91306e-05	2.41709e-05	4.95114e-07	1.55346e-06	2.90517e-06	4.13018e-06	9.5623e-07	3.62081e-07	5.01615e-07	8.63977e-08	1.82329e-07	2.4801e-07	0	5.44214e-07	1.11286e-07	7.53334e-07	4.87849e-07	1.40534e-07	2.95017e-07	3.35256e-07	3.58041e-08	1.06379e-06	0	7.61928e-08	4.65547e-06	6.27776e-08	3.47071e-07
K01034	acetate CoA/acetoacetate CoA-transferase alpha subunit [EC:2.8.3.8 2.8.3.9]	8.14249e-07	6.39014e-08	8.07921e-06	1.35599e-06	4.85322e-07	1.21863e-07	8.39954e-07	2.38646e-07	2.06682e-06	1.46848e-07	3.41278e-05	2.18076e-05	2.91056e-05	2.44802e-05	2.24192e-06	1.93485e-06	3.51842e-06	4.04093e-06	1.60164e-06	7.24162e-07	1.00323e-06	1.72795e-07	3.90705e-07	5.38537e-07	0	9.08973e-07	2.22572e-07	1.44147e-06	1.04842e-06	2.65452e-07	4.91694e-07	1.00045e-06	4.94438e-08	2.06635e-06	1.16143e-08	4.53528e-08	9.42717e-06	1.25555e-07	7.27197e-07
K01035	acetate CoA/acetoacetate CoA-transferase beta subunit [EC:2.8.3.8 2.8.3.9]	8.14249e-07	6.39014e-08	8.07921e-06	1.35599e-06	4.85322e-07	1.21863e-07	8.39954e-07	2.38646e-07	2.06682e-06	1.65204e-07	3.41278e-05	2.18076e-05	2.91056e-05	2.45042e-05	2.24192e-06	1.93485e-06	3.51842e-06	4.04093e-06	1.60164e-06	7.24162e-07	1.00323e-06	1.72795e-07	3.90705e-07	5.38537e-07	0	9.08973e-07	2.22572e-07	1.44147e-06	1.04842e-06	2.65452e-07	4.91694e-07	1.00045e-06	3.75091e-08	2.06635e-06	1.16143e-08	4.53528e-08	9.43545e-06	1.25555e-07	7.27197e-07
K01039	glutaconate CoA-transferase, subunit A [EC:2.8.3.12]	6.17125e-06	3.47597e-06	4.21488e-06	7.8814e-07	1.27599e-06	1.90156e-06	6.29965e-07	2.21665e-06	1.18769e-06	4.03831e-07	2.44009e-06	8.76514e-06	2.2702e-06	6.23787e-06	1.0537e-06	6.64838e-06	6.38849e-06	1.87998e-06	1.81545e-06	2.10007e-06	4.70032e-06	2.17434e-06	8.84295e-06	1.5542e-06	6.29761e-07	4.67833e-06	4.08049e-07	6.04867e-07	3.11092e-06	7.91152e-07	1.65332e-05	5.4386e-06	3.41134e-06	2.86993e-06	1.79442e-06	1.00532e-06	1.45291e-06	1.04629e-06	7.1246e-06
K01040	glutaconate CoA-transferase, subunit B [EC:2.8.3.12]	6.17125e-06	3.47597e-06	7.85238e-06	7.8814e-07	1.42136e-06	1.90156e-06	1.04994e-06	2.31303e-06	1.60688e-06	4.77255e-07	1.01264e-05	1.22749e-05	2.2702e-06	6.53224e-06	1.11083e-06	7.0387e-06	7.16898e-06	1.87998e-06	2.2312e-06	2.46215e-06	5.20194e-06	2.26074e-06	9.02527e-06	1.5542e-06	6.29761e-07	5.08752e-06	4.82239e-07	1.26472e-06	3.19576e-06	9.16071e-07	1.67791e-05	5.77386e-06	3.41134e-06	3.90311e-06	1.79442e-06	1.00532e-06	5.6373e-06	1.10907e-06	7.47167e-06
K01042	L-seryl-tRNA(Ser) seleniumtransferase [EC:2.9.1.1]	9.07436e-06	4.95208e-06	8.7275e-06	2.90015e-06	4.9385e-06	3.69026e-06	4.22543e-06	4.36676e-06	2.08538e-06	2.36818e-06	1.20787e-05	1.06156e-05	3.13099e-06	2.73925e-06	3.67185e-06	6.86422e-06	1.30361e-05	1.42218e-05	4.50468e-06	8.43196e-06	7.16737e-06	3.49461e-06	4.10122e-06	4.26283e-06	1.7347e-06	9.45523e-06	2.40919e-06	3.01693e-06	7.08814e-06	2.99089e-06	7.8829e-06	6.41401e-06	7.98765e-06	7.13816e-06	3.41117e-06	1.57485e-06	6.49982e-06	4.59628e-06	4.35811e-06
K01046	triacylglycerol lipase [EC:3.1.1.3]	1.8527e-05	1.91352e-05	3.1339e-05	3.42218e-05	3.45988e-05	2.48152e-05	2.96429e-05	4.82369e-06	2.33505e-05	3.0543e-05	3.69025e-05	3.74178e-05	3.94026e-05	5.46462e-05	1.80802e-05	3.6773e-05	5.31571e-05	4.10611e-05	3.5477e-05	3.7808e-05	3.78204e-05	4.27573e-05	4.0605e-05	3.77254e-05	2.84081e-05	3.17363e-05	3.83827e-05	2.74025e-05	3.49765e-05	2.8322e-05	1.02475e-05	3.92884e-05	2.75398e-05	3.36123e-05	4.26039e-05	6.12193e-05	2.81344e-05	3.70826e-05	3.48037e-05
K01048	lysophospholipase [EC:3.1.1.5]	0.000235792	0.000281606	0.000150192	0.000146335	0.000141543	8.64845e-05	0.000160438	0.000348475	0.000153624	0.00016573	8.33491e-05	4.80028e-05	5.33004e-05	4.54973e-05	4.16693e-05	0.000100732	5.29128e-05	5.57195e-05	0.000143355	6.05888e-05	7.57801e-05	4.08569e-05	4.83727e-05	4.02223e-05	0.000115022	8.05548e-05	5.25743e-05	0.000107306	7.11596e-05	0.000106873	0.000130832	7.86718e-05	0.000109364	5.02617e-05	8.14768e-05	4.13563e-05	0.000142324	0.000111615	9.3769e-05
K01051	pectinesterase [EC:3.1.1.11]	2.5719e-05	2.44181e-05	1.88775e-05	1.98475e-05	1.87439e-05	0.000229966	0.000147205	9.12961e-05	0.000168847	7.70927e-05	4.69808e-05	4.69159e-05	5.1363e-05	3.08127e-05	0.000430814	3.41042e-05	6.36516e-05	0.000101456	5.49561e-05	4.61657e-05	1.09421e-05	7.01261e-06	1.28225e-05	1.19288e-05	1.28466e-05	7.77115e-05	2.59139e-05	4.68939e-05	2.32731e-05	6.32763e-05	0.0001184	5.59316e-05	8.77724e-05	5.90397e-05	5.58822e-05	4.53591e-05	2.3878e-05	9.18739e-05	5.56078e-05
K01053	gluconolactonase [EC:3.1.1.17]	0	0	2.8869e-08	0	0	0	0	0	0	0	0	0	0	2.40303e-08	0	0	0	0	0	0	0	0	0	0	0	0	0	0	0	2.08198e-08	0	0	0	0	0	0	0	0	0
K01055	3-oxoadipate enol-lactonase [EC:3.1.1.24]	0.000237703	0.000284413	0.000150225	0.000142827	0.000141099	0.000131926	9.63147e-05	0.000330242	0.000113687	0.000155356	5.54906e-05	4.50105e-05	3.15981e-05	3.06302e-05	0.000101389	9.51564e-05	4.30948e-05	7.40887e-05	0.000160838	4.52698e-05	8.2473e-05	3.56563e-05	4.79038e-05	3.71453e-05	0.000113361	8.81136e-05	5.27125e-05	0.000111059	7.95688e-05	5.18788e-05	9.97525e-05	7.13804e-05	3.59175e-05	5.15786e-05	5.68394e-05	4.64056e-05	0.00014306	5.88247e-05	5.14417e-05
K01056	peptidyl-tRNA hydrolase, PTH1 family [EC:3.1.1.29]	0.000510191	0.000497452	0.000543423	0.000549082	0.000544072	0.000530121	0.000504669	0.000458958	0.000504608	0.000536766	0.000556984	0.000562464	0.000575809	0.000567012	0.000465883	0.000542078	0.000549959	0.000565214	0.000536299	0.000555307	0.000566223	0.000586077	0.000570613	0.000590525	0.000571543	0.000559204	0.000571246	0.000543106	0.000569682	0.00054554	0.000465952	0.000544057	0.000539603	0.000569123	0.000549173	0.000570366	0.000548616	0.00054077	0.000543757
K01057	6-phosphogluconolactonase [EC:3.1.1.31]	2.67238e-06	2.70623e-06	2.56522e-06	1.81389e-06	1.92831e-06	3.2714e-05	9.67626e-06	9.06011e-06	1.56596e-05	8.99076e-06	4.85229e-06	5.03624e-06	6.43115e-06	3.57331e-06	6.14126e-05	1.09288e-06	4.92624e-06	1.42994e-05	7.10817e-06	8.11061e-07	1.08271e-06	1.17815e-07	1.45863e-07	9.12678e-07	1.10707e-06	9.79859e-06	2.59031e-06	2.87037e-06	3.07981e-06	6.54931e-07	6.88372e-06	4.56587e-06	1.14232e-06	5.55858e-06	3.14633e-06	5.28039e-06	2.44004e-06	4.01777e-06	6.78367e-07
K01058	phospholipase A1/A2 [EC:3.1.1.32 3.1.1.4]	6.53776e-08	6.39014e-08	0	8.8115e-08	1.97282e-07	2.36109e-06	3.14983e-07	4.79586e-07	4.71584e-07	2.01916e-07	7.84314e-08	0	0	4.80606e-08	1.7193e-06	2.23038e-08	4.95552e-08	4.9582e-08	2.01937e-07	0	0	0	2.6047e-08	4.25161e-08	0	7.01458e-08	0	9.42649e-08	7.27228e-08	0	0	3.51221e-07	2.55744e-08	0	3.3972e-07	9.34268e-07	3.48699e-07	6.4347e-07	1.48745e-07
K01060	cephalosporin-C deacetylase [EC:3.1.1.41]	0.00022766	0.00027621	0.000152853	0.00013834	0.000134746	0.000138069	9.35108e-05	0.000326385	0.000111618	0.000161468	6.33145e-05	3.10846e-05	2.63769e-05	1.97444e-05	0.000160441	7.8087e-05	2.99906e-05	6.86975e-05	0.000151639	2.16278e-05	7.46399e-05	3.25272e-05	3.73087e-05	3.64478e-05	0.000112208	9.3003e-05	4.96594e-05	8.68797e-05	7.54971e-05	4.98763e-05	7.45574e-05	6.58437e-05	3.15921e-05	4.2972e-05	5.6397e-05	4.59e-05	0.000142555	5.87936e-05	4.57684e-05
K01061	carboxymethylenebutenolidase [EC:3.1.1.45]	7.75022e-06	7.95573e-06	3.89732e-06	5.54146e-06	7.25445e-06	2.54617e-05	1.23893e-05	1.06932e-05	1.65503e-05	2.73504e-06	7.47059e-06	1.72146e-05	7.84394e-06	8.04415e-06	4.45874e-06	1.30421e-05	1.83726e-05	1.40689e-05	1.57689e-05	2.43318e-05	2.6514e-06	4.31989e-07	3.78983e-06	9.28267e-07	2.07576e-06	2.26805e-06	3.09481e-06	2.50568e-05	3.96339e-06	2.7036e-06	1.18621e-05	7.365e-06	1.61119e-06	1.38741e-05	1.6986e-06	1.86854e-06	5.22426e-06	3.45277e-06	6.44561e-07
K01066	acetyl esterase [EC:3.1.1.-]	0.000292755	0.00018772	0.000378728	0.000377859	0.000449107	0.000458084	0.000656185	0.000285451	0.000666657	0.000425433	0.000456209	0.000535334	0.000491639	0.000589315	0.000164912	0.000382943	0.000587587	0.000377879	0.000344901	0.000463308	0.000432773	0.000404193	0.000409786	0.000376448	0.000327648	0.000371838	0.000411661	0.000427963	0.000331836	0.000560589	0.000621973	0.000489648	0.000656585	0.000438821	0.00056199	0.000561506	0.000325759	0.000628487	0.000536927
K01067	acetyl-CoA hydrolase [EC:3.1.2.1]	8.32079e-08	0	0	1.37068e-07	3.39187e-07	4.47845e-06	6.29965e-07	8.67386e-07	9.43168e-07	3.6712e-07	0	0	0	0	0	0	0	0	0	0	0	0	0	0	0	0	0	0	0	0	0	2.12861e-08	0	0	6.79439e-07	1.77783e-06	5.23049e-07	1.28694e-06	2.31381e-07
K01069	hydroxyacylglutathione hydrolase [EC:3.1.2.6]	0.000135329	9.86979e-05	9.3857e-05	8.2791e-05	0.000127408	0.000147101	0.000265586	0.000204349	0.000280307	0.00010784	0.000138591	0.00015946	0.000135996	0.000140417	2.05679e-05	0.000127252	0.000146051	9.96435e-05	8.26279e-05	0.000144006	0.000104773	6.69777e-05	9.21843e-05	5.49586e-05	4.14039e-05	0.000100369	0.000119196	0.00014643	8.48374e-05	0.000214018	0.000529168	0.000171662	0.000252277	0.000104974	0.000183361	7.73444e-05	7.78673e-05	0.000190907	0.000185597
K01070	S-formylglutathione hydrolase [EC:3.1.2.12]	2.67454e-06	2.83403e-06	2.54047e-06	1.7858e-06	1.83392e-06	3.29577e-05	9.64267e-06	9.09975e-06	1.53661e-05	8.96139e-06	4.93595e-06	4.90254e-06	6.30647e-06	3.57091e-06	6.48131e-05	1.10627e-06	4.58385e-06	1.42598e-05	7.51205e-06	8.11061e-07	1.00164e-06	8.63977e-08	1.97957e-07	9.9771e-07	1.10707e-06	9.79703e-06	2.59031e-06	2.99291e-06	3.22526e-06	6.54931e-07	6.83455e-06	5.22574e-06	1.1696e-06	5.48622e-06	3.14633e-06	5.27181e-06	2.60611e-06	4.01777e-06	7.02406e-07
K01071	medium-chain acyl-[acyl-carrier-protein] hydrolase [EC:3.1.2.21]	0.000436289	0.000441461	0.000492721	0.000503054	0.000473886	0.000412221	0.0003552	0.00034159	0.00034312	0.000473167	0.00047416	0.000469015	0.000497645	0.00049281	0.000208211	0.000475209	0.000460029	0.000488888	0.000482441	0.000466919	0.000517499	0.00055336	0.000526268	0.000561649	0.000548215	0.000498658	0.000510667	0.000461235	0.000523767	0.000436218	0.000201491	0.000452125	0.000411154	0.00050464	0.000455071	0.000530173	0.000509953	0.0004384	0.000452248
K01073	acyl-CoA hydrolase [EC:3.1.2.20]	0.000302859	0.000381033	0.000267421	0.000291937	0.000245712	0.000166996	0.000193619	0.000323009	0.000148808	0.000260078	0.00020562	0.000145432	0.000178702	0.000151582	0.000102185	0.000291096	0.000172319	0.000242952	0.000281793	0.000269648	0.000254599	0.000282901	0.000278649	0.000292856	0.000308018	0.000264704	0.000272887	0.000257961	0.000298424	0.000219377	0.000105451	0.000210906	0.000178461	0.000239516	0.00019926	0.000218583	0.000299004	0.00020265	0.00024216
K01077	alkaline phosphatase [EC:3.1.3.1]	0.000355848	0.000430676	0.000376471	0.000400169	0.000375921	0.000316595	0.000320516	0.000362093	0.000268894	0.00037974	0.000339357	0.000289436	0.000318401	0.000383508	0.000470655	0.000368289	0.000352534	0.000369453	0.00041103	0.000346537	0.000369522	0.000396178	0.000368178	0.000368731	0.00036475	0.000340696	0.000390246	0.00032363	0.000380793	0.000316531	0.000267193	0.000385857	0.000284657	0.000314166	0.000390557	0.000471077	0.000373939	0.000333369	0.000333497
K01079	phosphoserine phosphatase [EC:3.1.3.3]	1.11903e-05	9.37074e-06	1.32987e-05	6.09286e-06	7.73511e-06	0.000105835	3.10111e-05	2.89314e-05	5.02895e-05	2.92558e-05	1.51471e-05	1.5755e-05	1.92805e-05	1.16337e-05	0.000186179	5.80028e-06	1.75071e-05	4.38503e-05	2.20402e-05	3.22976e-06	4.61074e-06	1.06819e-06	2.39518e-06	3.69819e-06	3.44634e-06	3.02788e-05	7.97285e-06	1.02478e-05	1.07135e-05	3.02214e-06	2.21693e-05	1.46108e-05	4.08295e-06	1.71875e-05	1.04656e-05	1.69372e-05	8.77518e-06	1.34658e-05	2.76967e-06
K01081	5-nucleotidase [EC:3.1.3.5]	0.000203359	0.000151287	0.000339822	0.000346094	0.000337331	0.000363195	0.000277585	4.07596e-05	0.000276298	0.000326522	0.000434554	0.000462158	0.00049799	0.000511771	0.000282953	0.000357543	0.000437297	0.000430625	0.000334361	0.000393988	0.000418221	0.000472795	0.000441502	0.000471577	0.000395549	0.000394198	0.000424128	0.000346955	0.000407684	0.000354618	0.000141138	0.00038199	0.000356848	0.000435024	0.000395114	0.000494556	0.000349076	0.000373199	0.000370604
K01082	3(2), 5-bisphosphate nucleotidase [EC:3.1.3.7]	2.65077e-06	2.77013e-06	2.54047e-06	1.76622e-06	1.90314e-06	3.28359e-05	9.67626e-06	9.05386e-06	1.56596e-05	8.99076e-06	4.99172e-06	5.061e-06	6.39414e-06	3.66275e-06	6.31319e-05	1.11519e-06	4.88119e-06	1.4349e-05	7.33783e-06	8.11061e-07	1.00164e-06	8.63977e-08	1.7191e-07	9.55194e-07	1.10707e-06	9.86873e-06	2.59031e-06	2.96463e-06	3.15253e-06	6.54931e-07	6.88372e-06	4.89581e-06	1.1679e-06	5.51683e-06	3.14633e-06	5.30265e-06	2.51894e-06	4.01777e-06	6.69352e-07
K01083	3-phytase [EC:3.1.3.8]	0	0	0	0	0	0	0	0	0	0	0	0	0	0	0	0	0	0	0	0	0	0	0	0	0	0	0	0	0	0	0	0	1.19347e-08	0	0	0	0	0	0
K01085	glucose-1-phosphatase [EC:3.1.3.10]	2.37737e-08	6.39014e-08	0	1.95811e-08	2.76888e-08	1.21863e-07	0	4.58934e-08	0	1.8356e-08	7.84314e-08	0	0	4.80606e-08	1.7193e-06	2.23038e-08	4.95552e-08	4.9582e-08	2.01937e-07	0	0	0	2.6047e-08	4.25161e-08	0	9.74247e-08	0	9.42649e-08	7.27228e-08	0	0	3.29935e-07	2.55744e-08	0	0	4.53528e-08	8.71748e-08	0	3.30544e-08
K01087	trehalose 6-phosphate phosphatase [EC:3.1.3.12]	1.46921e-06	1.80841e-06	1.455e-06	1.25907e-06	1.12139e-06	2.74404e-05	7.69397e-06	5.90557e-06	1.24947e-05	7.18453e-06	4.85752e-06	4.90254e-06	6.27515e-06	3.54688e-06	6.28043e-05	1.08396e-06	4.5343e-06	1.42102e-05	7.31011e-06	8.11061e-07	9.45903e-07	8.63977e-08	1.7191e-07	9.55194e-07	1.10707e-06	9.72688e-06	2.59031e-06	2.89865e-06	3.11011e-06	6.54931e-07	6.83455e-06	4.89581e-06	1.14403e-06	5.48622e-06	3.14633e-06	5.22646e-06	2.46082e-06	3.99265e-06	6.69352e-07
K01089	imidazoleglycerol-phosphate dehydratase / histidinol-phosphatase [EC:4.2.1.19 3.1.3.15]	2.43491e-05	2.06737e-05	1.26708e-05	1.78367e-05	1.87678e-05	7.42171e-05	0.000108876	5.97959e-05	0.000104024	3.29465e-05	4.49573e-05	5.03903e-05	5.10104e-05	4.22091e-05	6.55551e-05	4.22285e-05	5.7979e-05	3.4702e-05	2.91801e-05	6.68643e-05	8.15768e-06	8.09101e-06	1.5758e-05	7.4448e-06	8.62613e-06	2.19615e-05	1.40169e-05	5.49997e-05	9.60062e-06	6.20785e-05	8.93778e-05	3.63292e-05	8.2678e-05	4.07307e-05	3.7766e-05	1.35225e-05	1.63632e-05	6.96883e-05	5.22912e-05
K01090	protein phosphatase [EC:3.1.3.16]	3.52196e-05	2.34279e-05	2.67059e-05	2.42074e-05	4.4993e-05	3.91864e-05	2.99779e-05	4.32622e-05	5.42636e-05	2.76e-05	1.6193e-05	1.63703e-05	2.05537e-05	2.0007e-05	6.06768e-05	1.52145e-05	2.34621e-05	2.00956e-05	1.38307e-05	1.31073e-05	3.13079e-05	9.51946e-06	1.80505e-05	1.46822e-05	1.33996e-05	3.18672e-05	2.69312e-05	2.41873e-05	1.99382e-05	1.53962e-05	3.15791e-05	8.69183e-06	6.87837e-06	1.9414e-05	1.78745e-05	2.52454e-05	1.59311e-05	2.9066e-05	2.50583e-05
K01091	phosphoglycolate phosphatase [EC:3.1.3.18]	0.000469425	0.000460152	0.00032727	0.000313614	0.000383227	0.000479789	0.000640533	0.000708332	0.000678734	0.000382531	0.000295982	0.000322278	0.000238916	0.000269426	0.000938887	0.00034669	0.0003634	0.000269869	0.000359082	0.000350329	0.00027432	0.000166438	0.000212715	0.000141494	0.000199614	0.000278876	0.000277407	0.000422223	0.00023292	0.000451143	0.000976913	0.000404339	0.000504488	0.000279544	0.000412579	0.000248723	0.000310641	0.000448344	0.000395524
K01092	myo-inositol-1(or 4)-monophosphatase [EC:3.1.3.25]	0.00031512	0.000388312	0.000277587	0.000296538	0.000252701	0.000210676	0.00020751	0.000338802	0.000171088	0.000273963	0.000236224	0.000171753	0.000219351	0.000184583	0.000355908	0.000309382	0.00019225	0.000273771	0.000300115	0.000272922	0.000269857	0.000288079	0.000284082	0.000296308	0.000310463	0.000286953	0.000284824	0.000275265	0.000311283	0.000222211	0.000130666	0.000224836	0.000183355	0.000255668	0.000211305	0.000235959	0.000319848	0.000211081	0.000247884
K01093	4-phytase / acid phosphatase [EC:3.1.3.26 3.1.3.2]	2.37737e-08	6.39014e-08	0	1.95811e-08	2.76888e-08	1.21863e-07	0	4.58934e-08	0	1.8356e-08	7.84314e-08	0	0	4.80606e-08	1.7193e-06	2.23038e-08	4.95552e-08	4.9582e-08	2.01937e-07	0	0	0	2.6047e-08	4.25161e-08	0	7.01458e-08	0	9.42649e-08	7.27228e-08	0	0	3.29935e-07	2.55744e-08	0	0	4.53528e-08	8.71748e-08	0	3.30544e-08
K01095	phosphatidylglycerophosphatase A [EC:3.1.3.27]	1.46067e-06	1.99188e-06	1.58124e-06	1.35192e-06	1.13913e-06	2.76403e-05	7.73335e-06	6.11639e-06	1.27462e-05	7.37382e-06	4.98987e-06	5.08534e-06	6.51734e-06	3.92141e-06	6.31894e-05	1.34011e-06	4.62954e-06	1.42102e-05	7.77356e-06	9.80786e-07	1.59333e-06	2.28144e-07	5.5651e-07	1.37371e-06	1.0902e-06	1.00048e-05	2.69382e-06	3.64141e-06	3.28908e-06	8.13729e-07	7.09384e-06	5.29359e-06	1.28152e-06	5.60785e-06	3.25657e-06	5.37527e-06	2.60032e-06	4.05151e-06	7.50697e-07
K01096	phosphatidylglycerophosphatase B [EC:3.1.3.27 3.1.3.81 3.1.3.4 3.6.1.27]	2.37737e-08	6.39014e-08	2.47449e-08	1.95811e-08	2.76888e-08	1.21863e-07	0	4.58934e-08	0	1.8356e-08	7.84314e-08	0	0	4.80606e-08	1.7193e-06	2.23038e-08	4.95552e-08	4.9582e-08	2.01937e-07	0	0	0	2.6047e-08	4.25161e-08	0	9.74247e-08	0	9.42649e-08	7.27228e-08	0	0	3.29935e-07	2.55744e-08	0	0	4.53528e-08	8.71748e-08	0	3.30544e-08
K01101	4-nitrophenyl phosphatase [EC:3.1.3.41]	0.000442316	0.000445348	0.00049674	0.000504482	0.000475807	0.000414165	0.000356173	0.000344508	0.000345379	0.000474344	0.000498337	0.000493606	0.000530927	0.000524609	0.00034025	0.00048009	0.000464634	0.0005001	0.000484944	0.000468194	0.00052192	0.000556245	0.000534922	0.000563357	0.000548511	0.000500252	0.000511069	0.000461673	0.000526284	0.000436728	0.000217619	0.000456009	0.000414595	0.000505879	0.000455575	0.000531163	0.000511825	0.000438951	0.000458308
K01104	protein-tyrosine phosphatase [EC:3.1.3.48]	0.00211342	0.00203287	0.0024259	0.00247229	0.00244078	0.00226693	0.00203086	0.00167504	0.00203259	0.0023702	0.00249713	0.00256196	0.00266746	0.0027139	0.00157151	0.00234338	0.00252016	0.00252559	0.00237253	0.00242467	0.00256874	0.00271489	0.00260914	0.0027309	0.00260484	0.00247121	0.00255518	0.00232121	0.0025443	0.00230496	0.0014561	0.00237415	0.002243	0.00254434	0.00242669	0.00274696	0.00239891	0.00236356	0.00235123
K01113	alkaline phosphatase D [EC:3.1.3.1]	0	0	0	0	1.93821e-07	0	6.71963e-08	0	5.8686e-07	5.87391e-08	1.46405e-07	2.67411e-07	1.12727e-07	1.00927e-07	7.61713e-08	6.24505e-08	6.93773e-07	2.77659e-07	0	0	0	0	0	0	0	2.29143e-07	0	1.31971e-07	0	0	9.83389e-08	0	5.96736e-08	6.12252e-08	0	1.52386e-07	9.30763e-09	0	0
K01114	phospholipase C [EC:3.1.4.3]	6.24232e-06	4.14228e-06	4.22167e-06	3.04576e-06	4.29368e-06	1.81937e-06	3.10363e-06	8.29639e-07	1.33965e-06	2.31775e-06	1.52963e-06	6.66856e-06	1.79529e-06	1.99191e-06	0.000186237	2.7797e-06	7.17693e-06	1.48179e-05	1.47419e-06	6.92178e-06	4.44951e-06	3.95269e-06	3.14707e-06	3.53415e-06	1.02909e-06	5.19527e-06	1.70051e-06	2.67035e-07	5.39179e-06	2.21471e-06	6.54619e-06	1.44191e-06	7.64891e-06	2.95316e-06	1.87281e-06	1.01802e-06	1.65644e-06	3.458e-06	2.32803e-06
K01117	sphingomyelin phosphodiesterase [EC:3.1.4.12]	5.59053e-07	6.11557e-07	4.03651e-07	5.03296e-07	3.63415e-07	2.99896e-07	3.93728e-08	8.03135e-08	2.61991e-07	6.76877e-07	4.14624e-07	1.04457e-06	4.99053e-07	8.01636e-07	4.10611e-07	3.41526e-07	1.02982e-06	2.19633e-06	8.0552e-07	2.48931e-07	1.04503e-07	6.07484e-07	6.97977e-07	4.18517e-07	2.14691e-08	2.04592e-07	8.1146e-08	1.1599e-07	3.71189e-07	1.56148e-07	2.11275e-07	1.74613e-07	5.5944e-08	2.86993e-07	2.77655e-07	1.58735e-07	2.17937e-07	1.27517e-07	6.32682e-08
K01118	FMN-dependent NADH-azoreductase [EC:1.7.1.17]	0.000272299	0.000303793	0.000184166	0.000163721	0.000183131	0.000126251	0.000115308	0.000368407	0.000144114	0.000177976	7.56767e-05	4.78926e-05	3.99975e-05	4.12404e-05	4.88133e-05	0.000108739	5.40829e-05	7.32543e-05	0.000169238	3.52371e-05	0.000119453	5.64764e-05	5.98809e-05	5.48121e-05	0.000124574	0.000114841	9.83703e-05	0.00012243	0.000108778	9.59318e-05	0.000232339	0.000114979	6.8667e-05	5.9076e-05	0.000112003	7.15509e-05	0.000168883	8.33153e-05	7.90886e-05
K01119	2,3-cyclic-nucleotide 2-phosphodiesterase / 3-nucleotidase [EC:3.1.4.16 3.1.3.6]	0.000163377	8.6257e-05	0.000258235	0.000226592	0.000245222	0.000293408	0.000266687	7.81989e-05	0.000283459	0.000245183	0.00035143	0.000400625	0.000369616	0.000393726	0.000172758	0.0002185	0.000338569	0.000288838	0.0002216	0.000249631	0.00027345	0.000292384	0.000279148	0.000284306	0.000247569	0.000256545	0.000260244	0.000228378	0.00024346	0.000308972	0.000318859	0.00031673	0.000354105	0.000293012	0.000325294	0.000316007	0.000224945	0.000304082	0.000280077
K01126	glycerophosphoryl diester phosphodiesterase [EC:3.1.4.46]	0.0008777	0.000851333	0.000948258	0.000940709	0.00093865	0.0010768	0.000832223	0.000821096	0.000876021	0.000980675	0.000972877	0.00101563	0.00104052	0.00108381	0.00127645	0.000847588	0.000967209	0.000998311	0.00098402	0.000801717	0.000942332	0.000947673	0.000896423	0.000927704	0.000946112	0.000939082	0.000916137	0.000859797	0.000914155	0.00086454	0.000790324	0.000982838	0.000869175	0.000922084	0.000982929	0.00106918	0.000929378	0.000894846	0.000836001
K01129	dGTPase [EC:3.1.5.1]	0.000104367	7.58679e-05	7.78884e-05	6.84445e-05	0.00011157	0.00015577	0.000177008	0.00015943	0.000215614	8.97279e-05	8.40838e-05	9.25817e-05	6.69321e-05	6.90483e-05	0.000262145	7.92524e-05	0.000107124	7.60096e-05	6.79199e-05	9.55116e-05	7.68192e-05	3.90546e-05	6.04287e-05	4.09429e-05	3.58073e-05	8.79707e-05	8.60722e-05	0.000107296	6.1792e-05	0.000122972	0.000290202	0.00010108	0.000127945	8.28768e-05	0.000110482	6.46945e-05	5.8098e-05	0.000128393	0.000115014
K01130	arylsulfatase [EC:3.1.6.1]	4.25026e-05	4.45881e-05	3.65862e-05	3.01066e-05	3.18051e-05	0.000528405	0.000156642	0.000133164	0.000247116	0.000136206	8.95233e-05	0.00010227	0.000115712	6.79726e-05	0.00191845	3.55297e-05	0.000100153	0.000256055	0.000139208	3.93147e-05	1.99407e-05	2.08794e-06	7.72379e-06	1.69493e-05	2.11012e-05	0.000170131	4.70885e-05	7.32929e-05	5.81732e-05	1.42338e-05	0.000128941	8.93955e-05	2.06341e-05	0.000110207	5.76121e-05	9.22256e-05	4.73695e-05	7.39007e-05	1.36523e-05
K01133	choline-sulfatase [EC:3.1.6.6]	2.50289e-05	2.20962e-05	1.39625e-05	1.4696e-05	1.93724e-05	0.000115364	4.412e-05	4.06633e-05	6.17356e-05	2.26501e-05	2.59656e-05	4.71795e-05	2.96175e-05	2.35385e-05	0.000812963	3.56189e-05	5.76583e-05	5.83171e-05	4.91821e-05	5.25669e-05	8.59063e-06	1.28157e-06	1.04778e-05	4.33853e-06	7.34301e-06	3.07911e-05	1.19991e-05	5.62388e-05	1.72062e-05	7.69708e-06	3.90836e-05	2.90059e-05	5.61329e-06	4.46627e-05	1.34572e-05	1.56216e-05	1.62903e-05	1.75945e-05	6.01012e-06
K01134	arylsulfatase A [EC:3.1.6.8]	2.91465e-06	3.48902e-06	3.02547e-06	2.48876e-06	2.45968e-06	5.46371e-05	1.53879e-05	1.1805e-05	2.50119e-05	1.43323e-05	9.57778e-06	9.80507e-06	1.26756e-05	6.99763e-06	0.000177989	2.20138e-06	9.04382e-06	2.83212e-05	1.42282e-05	1.62212e-06	2.13067e-06	1.72795e-07	2.91726e-07	1.82536e-06	2.23868e-06	1.93135e-05	5.20712e-06	5.60876e-06	6.24446e-06	1.31879e-06	1.36691e-05	9.18141e-06	2.31079e-06	1.09724e-05	6.29265e-06	1.03622e-05	4.99844e-06	7.98531e-06	1.27259e-06
K01136	iduronate 2-sulfatase [EC:3.1.6.13]	1.51082e-06	1.74451e-06	1.455e-06	1.31781e-06	1.27714e-06	2.95578e-05	8.00896e-06	6.29337e-06	1.29888e-05	7.34973e-06	4.79869e-06	4.90254e-06	6.27515e-06	3.49881e-06	6.12276e-05	1.06166e-06	4.55908e-06	1.41606e-05	7.12005e-06	8.11061e-07	9.61827e-07	8.63977e-08	1.45863e-07	9.12678e-07	1.13161e-06	9.65674e-06	2.61681e-06	2.80438e-06	3.03739e-06	6.63854e-07	6.83455e-06	4.54459e-06	1.15255e-06	5.50809e-06	3.48605e-06	6.07002e-06	2.65385e-06	4.63612e-06	7.51988e-07
K01138	uncharacterized sulfatase [EC:3.1.6.-]	7.64562e-06	5.31287e-06	4.94733e-06	3.26417e-06	4.54788e-06	6.15629e-05	1.74346e-05	1.61952e-05	2.64334e-05	1.53848e-05	1.14623e-05	1.23603e-05	1.38592e-05	7.43818e-06	0.000814163	9.45382e-06	2.11733e-05	3.02599e-05	1.80809e-05	3.79461e-06	3.50281e-06	2.87992e-07	3.01798e-06	2.63789e-06	3.33066e-06	2.65667e-05	6.04477e-06	6.70459e-06	9.50366e-06	2.30103e-06	1.52671e-05	1.5387e-05	2.90923e-06	1.63296e-05	1.03344e-05	1.30772e-05	6.75412e-06	1.10719e-05	4.87096e-06
K01139	GTP diphosphokinase / guanosine-3,5-bis(diphosphate) 3-diphosphatase [EC:2.7.6.5 3.1.7.2]	0.000269724	0.000210921	0.00039107	0.000405955	0.000401034	0.000419116	0.000408107	0.000122597	0.00040066	0.000385364	0.000500199	0.000520166	0.000550754	0.000541754	0.000370469	0.000447741	0.000506598	0.000503377	0.000373459	0.00051039	0.00048959	0.00054316	0.000528604	0.00055186	0.000458917	0.000482966	0.000505695	0.00043488	0.000485103	0.000464068	0.000270865	0.000437147	0.000479755	0.000523585	0.000459952	0.000532703	0.000412485	0.000485627	0.000492702
K01141	exodeoxyribonuclease I [EC:3.1.11.1]	2.37737e-08	6.39014e-08	0	1.95811e-08	2.76888e-08	1.21863e-07	0	4.58934e-08	0	1.8356e-08	7.84314e-08	0	0	4.80606e-08	1.7193e-06	2.23038e-08	4.95552e-08	4.9582e-08	2.01937e-07	0	0	0	2.6047e-08	4.25161e-08	0	9.74247e-08	0	9.42649e-08	7.27228e-08	0	0	3.29935e-07	2.55744e-08	0	0	4.53528e-08	8.71748e-08	0	3.30544e-08
K01142	exodeoxyribonuclease III [EC:3.1.11.2]	0.000609461	0.000622029	0.000729549	0.000763797	0.000735027	0.000676321	0.000685318	0.000478468	0.000632491	0.000715052	0.000761267	0.000746873	0.000782253	0.000826633	0.000564724	0.000786743	0.000804202	0.000791033	0.000741714	0.000830065	0.000809477	0.000884911	0.000852181	0.000873775	0.000789836	0.000769134	0.000845553	0.000746906	0.000820817	0.000747103	0.000520245	0.00077213	0.000722654	0.00080182	0.00078987	0.000909918	0.00074846	0.000763467	0.000782614
K01143	exodeoxyribonuclease (lambda-induced) [EC:3.1.11.3]	2.37737e-08	6.39014e-08	0	1.95811e-08	2.76888e-08	1.21863e-07	0	4.58934e-08	0	1.8356e-08	7.84314e-08	0	0	2.40303e-08	1.7193e-06	2.23038e-08	4.95552e-08	4.9582e-08	2.01937e-07	0	0	0	2.6047e-08	4.25161e-08	0	7.01458e-08	0	9.42649e-08	7.27228e-08	0	0	3.29935e-07	2.55744e-08	0	0	4.53528e-08	8.71748e-08	0	3.30544e-08
K01144	exodeoxyribonuclease V [EC:3.1.11.5]	2.6686e-06	2.70623e-06	2.54047e-06	1.81517e-06	1.94813e-06	3.49532e-05	9.95765e-06	9.44166e-06	1.58377e-05	9.12659e-06	4.77908e-06	4.90254e-06	6.30647e-06	3.49881e-06	6.13745e-05	1.06166e-06	4.48474e-06	1.41606e-05	7.10817e-06	8.11061e-07	1.00164e-06	8.63977e-08	1.45863e-07	9.12678e-07	1.10707e-06	9.65674e-06	2.59031e-06	2.80438e-06	3.07981e-06	6.54931e-07	6.83455e-06	4.56587e-06	1.11845e-06	5.48622e-06	3.48605e-06	6.07002e-06	2.69329e-06	4.66124e-06	7.51988e-07
K01146	protein Xni	2.37737e-08	6.39014e-08	0	1.95811e-08	2.76888e-08	1.21863e-07	0	4.58934e-08	0	1.8356e-08	7.84314e-08	0	0	4.80606e-08	1.7193e-06	2.23038e-08	4.95552e-08	4.9582e-08	2.01937e-07	0	0	0	2.6047e-08	4.25161e-08	0	7.01458e-08	0	9.42649e-08	7.27228e-08	0	0	3.29935e-07	2.55744e-08	0	0	4.53528e-08	8.71748e-08	0	3.30544e-08
K01147	exoribonuclease II [EC:3.1.13.1]	2.37737e-08	6.39014e-08	0	1.95811e-08	2.76888e-08	1.21863e-07	0	1.31561e-07	0	1.8356e-08	7.84314e-08	0	0	4.80606e-08	5.71212e-05	1.00367e-07	4.95552e-08	4.9582e-08	2.01937e-07	0	0	0	2.6047e-08	4.25161e-08	0	9.74247e-08	0	9.42649e-08	7.27228e-08	0	0	3.79603e-07	6.53568e-08	0	0	4.53528e-08	8.71748e-08	0	3.30544e-08
K01150	deoxyribonuclease I [EC:3.1.21.1]	2.37737e-08	6.39014e-08	0	1.95811e-08	2.76888e-08	1.21863e-07	0	4.58934e-08	0	1.8356e-08	7.84314e-08	0	0	4.80606e-08	1.7193e-06	2.23038e-08	4.95552e-08	4.9582e-08	2.01937e-07	0	0	0	2.6047e-08	4.25161e-08	0	7.01458e-08	0	9.42649e-08	7.27228e-08	0	0	3.29935e-07	3.75091e-08	0	0	4.53528e-08	8.71748e-08	0	3.30544e-08
K01151	deoxyribonuclease IV [EC:3.1.21.2]	0.000319599	0.000337194	0.000217085	0.000198982	0.000237427	0.000202803	0.000234146	0.000446898	0.000278542	0.000230978	0.000129593	0.000100899	0.000102551	9.49968e-05	0.000299736	0.000141041	0.000113823	0.000118747	0.000180038	9.65059e-05	0.000149263	6.46292e-05	9.53361e-05	7.50061e-05	0.000144558	0.000163194	0.000111183	0.000160008	0.000121879	0.000141218	0.000223581	0.000107774	0.000135101	0.000100546	0.00012375	9.90043e-05	0.000183678	0.000178678	0.000154213
K01153	type I restriction enzyme, R subunit [EC:3.1.21.3]	0.000755304	0.000851097	0.000655319	0.000685642	0.000676873	0.00055705	0.000777608	0.000894364	0.000695977	0.000689014	0.000534687	0.000459448	0.000485919	0.000503264	0.00050368	0.000668302	0.000573549	0.000609213	0.000650668	0.000669327	0.000618059	0.000608144	0.000594246	0.000589157	0.000616071	0.000618748	0.000644286	0.000624694	0.000641134	0.000688076	0.000785833	0.000626278	0.000701499	0.000552864	0.00065915	0.000616247	0.000649282	0.000693469	0.000680961
K01154	type I restriction enzyme, S subunit [EC:3.1.21.3]	0.00242237	0.00288248	0.00190013	0.0019578	0.00186664	0.00142395	0.00168315	0.00303828	0.00157242	0.00197713	0.00123167	0.000918092	0.00103939	0.00102267	0.00128341	0.00165583	0.00113936	0.00136648	0.00191818	0.0013709	0.00152115	0.0013771	0.00137859	0.00137537	0.00177229	0.00156103	0.00147188	0.0015814	0.00159648	0.00144511	0.0013852	0.00139715	0.00129296	0.00124439	0.00140556	0.00136763	0.00189098	0.00147766	0.00147026
K01155	type II restriction enzyme [EC:3.1.21.4]	2.7969e-05	2.75064e-05	5.3894e-05	5.44753e-05	5.89761e-05	7.33328e-05	5.77685e-05	1.37769e-05	5.55288e-05	5.68155e-05	5.83134e-05	6.07282e-05	6.58559e-05	9.63376e-05	0.000143551	4.79521e-05	8.17884e-05	6.40839e-05	5.80838e-05	5.19419e-05	5.91866e-05	6.1483e-05	5.49732e-05	5.06926e-05	3.90399e-05	4.77609e-05	5.81174e-05	4.07327e-05	4.88556e-05	4.07776e-05	2.14786e-05	6.32356e-05	4.2574e-05	4.73388e-05	7.05811e-05	0.000109366	4.43187e-05	6.2509e-05	4.94756e-05
K01156	type III restriction enzyme [EC:3.1.21.5]	0.000403837	0.000398028	0.00039157	0.000392569	0.000373245	0.000367057	0.000357299	0.000402572	0.000352461	0.000391075	0.000398023	0.000406643	0.000403667	0.000354489	0.000203294	0.000374119	0.000348732	0.000378086	0.000393162	0.000378469	0.000368882	0.000407305	0.000381678	0.000415447	0.000435539	0.00038295	0.000393624	0.000391859	0.000402145	0.00044166	0.00047521	0.000424393	0.000436969	0.000403027	0.000407125	0.000312587	0.000394219	0.000365453	0.000375856
K01159	crossover junction endodeoxyribonuclease RuvC [EC:3.1.22.4]	4.55898e-05	3.40445e-05	3.67878e-05	3.16115e-05	5.4312e-05	9.94794e-05	5.27729e-05	6.35211e-05	8.69735e-05	3.95351e-05	3.59503e-05	4.20095e-05	3.47069e-05	3.17308e-05	0.000124837	2.97253e-05	4.6949e-05	4.83333e-05	3.68701e-05	3.87089e-05	3.54712e-05	1.01399e-05	2.21425e-05	1.65798e-05	1.65305e-05	4.42061e-05	3.26672e-05	5.26187e-05	2.70444e-05	1.88983e-05	5.05216e-05	2.06578e-05	9.50231e-06	3.98064e-05	2.30765e-05	3.31149e-05	2.78971e-05	3.72428e-05	2.67996e-05
K01160	crossover junction endodeoxyribonuclease RusA [EC:3.1.22.4]	2.37737e-08	6.39014e-08	0	1.95811e-08	2.76888e-08	1.21863e-07	0	5.28772e-08	0	1.8356e-08	7.84314e-08	0	0	2.40303e-08	1.7193e-06	2.23038e-08	4.95552e-08	4.9582e-08	2.01937e-07	0	0	0	2.6047e-08	4.25161e-08	0	7.01458e-08	0	9.42649e-08	7.27228e-08	0	0	3.29935e-07	2.55744e-08	0	0	4.53528e-08	8.71748e-08	0	3.30544e-08
K01161	deoxyribonuclease (pyrimidine dimer) [EC:3.1.25.1]	0	0	0	0	0	0	0	0	0	0	0	0	0	0	0	0	0	0	0	0	0	0	0	0	0	2.72789e-08	0	0	0	0	0	0	0	0	0	0	0	0	0
K01163	uncharacterized protein	2.42333e-05	2.00907e-05	1.61306e-05	1.32261e-05	1.32032e-05	5.13831e-05	0.00010378	6.12599e-05	8.94892e-05	3.13006e-05	3.59004e-05	3.82361e-05	1.75479e-05	1.98715e-05	6.28508e-05	3.48955e-05	4.02285e-05	2.15938e-05	2.28721e-05	4.31383e-05	1.03001e-05	1.82227e-05	1.98283e-05	1.00808e-05	6.6919e-06	2.1414e-05	2.83641e-05	3.25459e-05	1.6881e-05	8.91391e-05	0.000214637	7.49139e-05	0.000112509	2.84457e-05	7.28179e-05	1.23024e-05	1.43878e-05	6.63821e-05	6.35279e-05
K01166	ribonuclease T2 [EC:3.1.27.1]	0	0	0	0	0	0	0	0	0	0	0	0	0	0	0	0	0	0	0	0	0	0	0	0	0	2.72789e-08	0	0	0	0	0	0	0	0	0	0	0	0	0
K01167	ribonuclease T1 [EC:3.1.27.3]	0	0	0	0	9.69106e-08	0	3.35981e-08	0	2.9343e-07	2.93696e-08	7.32026e-08	1.89416e-07	5.63637e-08	5.04637e-08	6.18892e-08	5.07411e-08	3.46886e-07	1.38829e-07	0	0	0	0	0	0	2.57629e-08	1.14571e-07	0	6.59854e-08	0	0	7.99003e-08	0	2.38694e-08	4.97455e-08	0	7.61928e-08	0	0	0
K01169	ribonuclease I (enterobacter ribonuclease) [EC:3.1.27.6]	2.37737e-08	6.39014e-08	0	1.95811e-08	2.76888e-08	1.21863e-07	0	4.58934e-08	0	1.8356e-08	7.84314e-08	0	0	4.80606e-08	1.7193e-06	2.23038e-08	4.95552e-08	4.9582e-08	2.01937e-07	0	0	0	2.6047e-08	4.25161e-08	0	7.01458e-08	0	9.42649e-08	7.27228e-08	0	0	3.29935e-07	2.55744e-08	0	0	4.53528e-08	8.71748e-08	0	3.30544e-08
K01173	endonuclease G, mitochondrial	6.64593e-06	7.15696e-06	6.50708e-06	4.76213e-06	4.7004e-06	9.49858e-05	2.72943e-05	2.43093e-05	4.36088e-05	2.52542e-05	1.42588e-05	1.47076e-05	1.88568e-05	1.04964e-05	0.000183812	3.18498e-06	1.31569e-05	4.24818e-05	2.1277e-05	2.43318e-06	2.82975e-06	2.59193e-07	4.37589e-07	2.73803e-06	3.22307e-06	2.89702e-05	7.66495e-06	8.41314e-06	9.15459e-06	1.9291e-06	2.05037e-05	1.3655e-05	3.21896e-06	1.64149e-05	9.7787e-06	1.64322e-05	7.36586e-06	1.26717e-05	2.02458e-06
K01174	micrococcal nuclease [EC:3.1.31.1]	5.2504e-05	4.4343e-05	0.00010894	0.000106655	0.000130364	8.74709e-05	0.000104731	1.2623e-05	9.18781e-05	0.000104645	0.000150403	0.000157904	0.000186337	0.000271719	6.07291e-05	7.84172e-05	0.000182436	0.00011963	0.000108043	8.21297e-05	0.000118676	0.000107659	9.33535e-05	7.60844e-05	5.54656e-05	6.19731e-05	9.64075e-05	6.00858e-05	7.26357e-05	6.95576e-05	3.49164e-05	0.000124404	8.39924e-05	6.55913e-05	0.000150164	0.000241988	6.83608e-05	0.000125898	8.63956e-05
K01175	esterase [EC:3.1.-.-]	2.37737e-08	6.39014e-08	0	1.95811e-08	2.76888e-08	1.21863e-07	0	4.58934e-08	0	1.8356e-08	7.84314e-08	0	0	4.80606e-08	1.7193e-06	2.23038e-08	4.95552e-08	4.9582e-08	2.01937e-07	0	0	0	2.6047e-08	4.25161e-08	0	9.74247e-08	0	9.42649e-08	7.27228e-08	0	0	3.29935e-07	2.55744e-08	0	0	4.53528e-08	8.94724e-08	0	3.30544e-08
K01176	alpha-amylase [EC:3.2.1.1]	3.91681e-05	2.6191e-05	2.50873e-05	1.5871e-05	2.00403e-05	3.31739e-05	0.000100644	5.98216e-05	8.48963e-05	2.81813e-05	3.23455e-05	4.41204e-05	1.86357e-05	3.01889e-05	0.000197141	6.60861e-05	4.5678e-05	1.82813e-05	3.33681e-05	4.80777e-05	4.68817e-05	3.27964e-05	3.30077e-05	1.3284e-05	7.96729e-06	3.35988e-05	5.01749e-05	6.41758e-05	3.42092e-05	9.174e-05	0.000267381	8.79966e-05	0.000123342	4.04339e-05	8.6151e-05	3.51336e-05	5.84194e-05	6.87842e-05	7.65763e-05
K01178	glucoamylase [EC:3.2.1.3]	1.44544e-06	1.74451e-06	1.455e-06	1.23949e-06	1.09371e-06	2.73185e-05	7.69397e-06	5.85967e-06	1.24947e-05	7.16617e-06	4.77908e-06	4.90254e-06	6.27515e-06	3.49881e-06	6.1085e-05	1.06166e-06	4.48474e-06	1.41606e-05	7.10817e-06	8.11061e-07	9.45903e-07	8.63977e-08	1.45863e-07	9.12678e-07	1.10707e-06	9.65674e-06	2.59031e-06	2.80438e-06	3.03739e-06	6.54931e-07	6.83455e-06	4.56587e-06	1.11845e-06	5.48622e-06	3.14633e-06	5.18111e-06	2.37365e-06	3.99265e-06	6.36297e-07
K01179	endoglucanase [EC:3.2.1.4]	0.000154355	0.000141274	8.53488e-05	8.38581e-05	0.000131362	0.000314899	0.00021806	0.000290744	0.000229614	0.000116054	0.000187966	0.000220085	0.000119082	0.000123001	0.000434767	0.000108059	0.000124047	0.000203012	0.000222328	8.63563e-05	7.77448e-05	0.000143641	4.4707e-05	6.6189e-05	3.93806e-05	0.000127993	0.000306485	0.000137642	0.000193489	0.000420942	0.00170287	0.000611371	0.000387548	0.000104975	0.000534496	8.48207e-05	6.17546e-05	8.91191e-05	0.000131789
K01181	endo-1,4-beta-xylanase [EC:3.2.1.8]	4.22244e-05	4.79069e-05	1.26966e-05	1.43735e-05	1.62644e-05	0.000101	7.84517e-05	0.000111706	4.86719e-05	3.09115e-05	7.86967e-05	8.84685e-05	3.40437e-05	3.85879e-05	0.00018362	3.08193e-05	2.22503e-05	7.33714e-05	9.57916e-05	5.61949e-06	5.24228e-06	7.54252e-05	4.37589e-07	2.09916e-05	4.48422e-06	3.01159e-05	0.000149692	2.21051e-05	8.7677e-05	0.000236286	0.000989633	0.000353956	0.000227638	1.93231e-05	0.000302643	1.55433e-05	7.0649e-06	1.20031e-05	4.86767e-05
K01182	oligo-1,6-glucosidase [EC:3.2.1.10]	0.00119474	0.00113946	0.00122065	0.00119167	0.00118618	0.00106222	0.000985992	0.00110525	0.00101393	0.00120414	0.00112156	0.00119475	0.00116243	0.00118881	0.000879241	0.00105369	0.00111336	0.001069	0.00116625	0.000973019	0.00118238	0.0011765	0.00112673	0.00116997	0.00124685	0.00112843	0.00110362	0.00107005	0.00112774	0.00112575	0.000954461	0.00116546	0.00114326	0.00112862	0.00116882	0.00117363	0.00119812	0.00110389	0.00107679
K01183	chitinase [EC:3.2.1.14]	2.19893e-05	1.8619e-05	9.87284e-06	8.92208e-06	1.16088e-05	3.10112e-05	2.12694e-05	2.76107e-05	2.10287e-05	5.76049e-06	2.29465e-05	3.85229e-05	1.59709e-05	2.14791e-05	7.16231e-06	3.29121e-05	2.82836e-05	2.78744e-05	3.44932e-05	2.73249e-05	2.00709e-05	1.57715e-05	1.44536e-05	6.01998e-06	3.457e-06	1.46586e-05	2.99841e-05	3.99951e-05	2.34521e-05	3.33938e-05	0.000165441	6.09072e-05	3.58649e-05	2.41636e-05	4.61703e-05	1.32252e-05	2.28355e-05	6.529e-06	1.6327e-05
K01185	lysozyme [EC:3.2.1.17]	0.000515416	0.000647674	0.000618263	0.000706832	0.000597748	0.000472184	0.000543775	0.000380595	0.000391727	0.00059235	0.000642751	0.00053456	0.000628467	0.000638912	0.000287614	0.000806436	0.00064988	0.000742418	0.000686272	0.000863071	0.000732015	0.000880949	0.000847231	0.000875085	0.000755738	0.000705676	0.000824481	0.00069906	0.000824381	0.000624258	0.000241785	0.000642001	0.000548436	0.000732968	0.000637205	0.00081276	0.000714649	0.000622539	0.000717257
K01186	sialidase-1 [EC:3.2.1.18]	0.000291303	0.00032948	0.000212875	0.000195768	0.00020664	0.000269623	0.000166813	0.000396032	0.000211358	0.000229424	0.000123603	9.11295e-05	9.27533e-05	7.85876e-05	0.000542976	0.000144792	0.000101741	0.000157723	0.000209452	8.50081e-05	0.000146357	8.99738e-05	0.000109493	0.000101685	0.000164864	0.000187153	0.000124015	0.000149767	0.000147922	9.8898e-05	0.000145208	0.000119882	7.11687e-05	0.000116879	0.000112153	0.000118697	0.000196823	0.000127406	0.000117163
K01187	alpha-glucosidase [EC:3.2.1.20]	0.00175232	0.00169701	0.00185564	0.00184031	0.0018083	0.00194431	0.00171981	0.00163953	0.00174546	0.00189869	0.00181156	0.00189938	0.00187377	0.00191466	0.00192589	0.00172793	0.00186982	0.00185751	0.00186147	0.00168739	0.00184648	0.00187567	0.00181603	0.00186773	0.00190654	0.00185612	0.00177908	0.00173409	0.00180372	0.00177576	0.00145537	0.00184858	0.00182377	0.00185897	0.00185296	0.00195891	0.00184938	0.00182805	0.00175586
K01188	beta-glucosidase [EC:3.2.1.21]	3.88303e-06	2.62795e-06	3.27664e-06	5.71116e-07	5.97616e-07	7.99723e-07	2.23988e-07	6.63925e-07	1.0829e-06	6.11866e-08	1.58606e-06	7.57665e-06	1.73788e-06	6.04162e-06	3.30076e-07	3.12253e-06	5.49237e-07	1.09907e-06	9.70088e-08	1.01383e-06	3.99434e-06	2.11674e-06	7.6882e-06	1.19045e-06	1.03052e-07	1.13208e-06	6.18255e-08	1.78711e-07	1.66858e-06	3.12297e-07	1.57342e-05	2.74414e-06	3.30194e-06	1.91329e-07	1.1324e-07	6.45522e-07	1.0461e-06	1.46481e-07	5.67847e-06
K01190	beta-galactosidase [EC:3.2.1.23]	0.000603447	0.000696399	0.000649811	0.000720632	0.000656149	0.0012567	0.00114961	0.000742841	0.00108692	0.000836179	0.000765158	0.000740971	0.000770435	0.000785476	0.00340468	0.000858323	0.00092278	0.00103254	0.000848541	0.000979589	0.00069929	0.000771061	0.000792473	0.000756826	0.000678511	0.000881097	0.000789783	0.000829534	0.000771228	0.000833672	0.000828329	0.000829891	0.000914744	0.000860952	0.000828209	0.000935909	0.000709604	0.000974929	0.000889398
K01191	alpha-mannosidase [EC:3.2.1.24]	2.54434e-05	1.31286e-05	1.94436e-05	6.39174e-06	1.12175e-05	4.15997e-05	1.57096e-05	1.64695e-05	1.96436e-05	1.30978e-05	1.2368e-05	2.41477e-05	1.26573e-05	1.35976e-05	0.000326652	2.98262e-05	3.87685e-05	3.22234e-05	1.95885e-05	1.39004e-05	2.24748e-05	8.48839e-06	1.74575e-05	8.27567e-06	4.90018e-06	3.59388e-05	1.16602e-05	1.53529e-05	2.11907e-05	6.5687e-06	4.44209e-05	2.39056e-05	1.52122e-05	2.41946e-05	1.61169e-05	1.51776e-05	1.86194e-05	1.32162e-05	1.71193e-05
K01192	beta-mannosidase [EC:3.2.1.25]	2.81644e-05	2.55041e-05	2.09791e-05	1.54209e-05	1.7529e-05	0.000208319	6.54352e-05	5.89779e-05	0.000101201	5.17908e-05	3.90863e-05	5.65834e-05	4.83629e-05	3.53991e-05	0.000369847	2.95417e-05	5.67137e-05	0.000101594	6.14291e-05	3.23845e-05	1.36701e-05	3.19802e-06	1.46106e-05	8.23725e-06	9.62929e-06	6.82928e-05	1.9126e-05	4.27256e-05	2.6638e-05	7.81397e-06	7.02017e-05	4.21696e-05	1.14505e-05	5.22515e-05	2.40521e-05	3.42411e-05	2.10228e-05	2.94301e-05	1.30169e-05
K01193	beta-fructofuranosidase [EC:3.2.1.26]	0.000627275	0.000648739	0.000556806	0.000534028	0.000558833	0.000548425	0.000394981	0.000688679	0.000459441	0.000547992	0.00043204	0.000476325	0.00044868	0.000486587	0.000656343	0.000402083	0.000457075	0.000430336	0.000568245	0.000358526	0.000438708	0.000366241	0.00036137	0.000362328	0.000484828	0.000407316	0.000360454	0.000470746	0.000396602	0.000344008	0.000264667	0.000415866	0.000317637	0.000398421	0.000402038	0.000452135	0.000502105	0.000388421	0.000322535
K01194	alpha,alpha-trehalase [EC:3.2.1.28]	1.27226e-06	1.29256e-06	1.16893e-06	6.70745e-07	7.25878e-07	5.86045e-06	1.99226e-06	3.47339e-06	3.17042e-06	2.02306e-06	3.46732e-07	2.02299e-07	2.68021e-07	5.10607e-07	3.87741e-06	3.28074e-07	3.69031e-07	9.91639e-08	9.43052e-07	1.87829e-07	7.51726e-07	1.56866e-07	4.77718e-07	5.48191e-07	3.56387e-08	3.95008e-07	1.73189e-07	9.80097e-07	3.43502e-07	1.78204e-07	2.8695e-07	1.12364e-06	2.52361e-07	1.58803e-07	1.22005e-07	2.55393e-07	3.55237e-07	9.02428e-08	1.5613e-07
K01195	beta-glucuronidase [EC:3.2.1.31]	4.30318e-05	3.49856e-05	6.1094e-05	6.09264e-05	7.13335e-05	0.000144717	0.00015873	6.78007e-05	0.000153183	9.12856e-05	7.78366e-05	8.4042e-05	8.32756e-05	0.00011699	0.000213573	7.0364e-05	0.000135714	8.68115e-05	7.70806e-05	7.91402e-05	6.02287e-05	5.36131e-05	5.52006e-05	4.16709e-05	3.41521e-05	7.18788e-05	5.90499e-05	6.34955e-05	4.43964e-05	9.21477e-05	0.000105567	9.87184e-05	0.000118244	7.08245e-05	0.000112895	0.00013211	4.46795e-05	0.000131374	9.39293e-05
K01197	hyaluronoglucosaminidase [EC:3.2.1.35]	8.91513e-08	0	2.8869e-08	3.9271e-07	1.231e-06	2.23922e-06	1.8269e-06	9.61977e-07	9.61881e-07	1.8356e-07	3.92157e-08	4.45685e-07	4.07071e-07	0	0.00139334	1.30105e-07	8.42438e-07	6.94147e-07	2.37573e-08	0	8.75836e-08	0	9.11644e-07	0	4.90723e-08	0	3.49756e-07	3.66586e-08	7.21168e-07	1.78455e-08	0	1.04065e-07	6.11891e-07	2.18662e-08	3.3972e-07	1.17756e-06	1.0544e-06	6.4347e-07	1.25276e-06
K01198	xylan 1,4-beta-xylosidase [EC:3.2.1.37]	6.6746e-05	6.81812e-05	4.03974e-05	4.95354e-05	5.06011e-05	0.000434708	0.000311299	0.00020327	0.000339769	0.00014202	0.000113765	0.000135065	0.000109352	7.74689e-05	0.00112621	9.19857e-05	0.000146389	0.000208747	0.000141261	0.000138981	2.50976e-05	3.46164e-05	3.07771e-05	2.74696e-05	2.70345e-05	0.000133353	8.81343e-05	0.000140279	6.48768e-05	0.000188206	0.00048754	0.000195184	0.000232383	0.00013054	0.000177093	7.88176e-05	5.27734e-05	0.000177664	0.000119893
K01200	pullulanase [EC:3.2.1.41]	0.00041457	0.000327469	0.000403168	0.000358847	0.000349908	0.000466495	0.000219484	0.000351531	0.000326855	0.000383142	0.000389922	0.000449616	0.000421703	0.000268695	0.000196525	0.00030808	0.000283165	0.000390359	0.000347618	0.000292233	0.00036649	0.000367029	0.00036014	0.000431409	0.000484722	0.000434915	0.000329548	0.000387909	0.000389355	0.000352923	0.000203376	0.000300199	0.000343397	0.000450783	0.000266849	0.000176085	0.000418856	0.000285983	0.000296392
K01201	glucosylceramidase [EC:3.2.1.45]	4.33416e-06	5.23353e-06	4.365e-06	3.7468e-06	3.30629e-06	8.19556e-05	2.30819e-05	1.75874e-05	3.74393e-05	2.14985e-05	1.4298e-05	1.47076e-05	1.88938e-05	1.04964e-05	0.000183244	3.18498e-06	1.34002e-05	4.24818e-05	2.13008e-05	2.43318e-06	2.88693e-06	2.9061e-07	4.37589e-07	2.73803e-06	3.28324e-06	2.89702e-05	7.71795e-06	8.41314e-06	9.11217e-06	1.94695e-06	2.05037e-05	1.36763e-05	3.28716e-06	1.64567e-05	9.43898e-06	1.55664e-05	7.08358e-06	1.1978e-05	1.95096e-06
K01205	alpha-N-acetylglucosaminidase [EC:3.2.1.50]	1.45938e-05	1.29454e-05	1.251e-05	8.67431e-06	9.85812e-06	0.000128999	3.97876e-05	3.40548e-05	5.957e-05	3.5294e-05	1.98149e-05	2.42898e-05	2.59422e-05	1.45472e-05	0.000356002	6.48119e-06	2.2766e-05	6.74451e-05	2.84869e-05	9.73454e-06	8.02943e-06	3.24531e-06	2.42953e-06	6.45943e-06	5.37108e-06	4.3353e-05	1.18384e-05	1.12175e-05	1.68371e-05	4.54593e-06	3.3469e-05	1.93673e-05	1.19257e-05	2.43044e-05	1.43166e-05	2.23e-05	1.09374e-05	1.99264e-05	4.80486e-06
K01206	alpha-L-fucosidase [EC:3.2.1.51]	3.40994e-05	3.32668e-05	2.45675e-05	2.16048e-05	2.54185e-05	0.000256597	8.363e-05	7.14943e-05	0.000128008	5.97377e-05	5.05211e-05	7.75566e-05	6.22036e-05	4.66256e-05	0.000747398	4.04133e-05	7.4398e-05	0.000129013	8.23027e-05	5.64412e-05	1.7126e-05	3.6431e-06	1.74306e-05	9.62942e-06	1.25308e-05	7.6531e-05	2.47595e-05	7.00026e-05	3.24582e-05	1.07829e-05	8.80993e-05	5.08478e-05	1.45409e-05	6.90216e-05	2.75556e-05	4.17942e-05	2.9023e-05	3.65941e-05	1.29708e-05
K01207	beta-N-acetylhexosaminidase [EC:3.2.1.52]	0.000169377	7.94072e-05	0.000194214	0.000166838	0.00018708	0.000309707	0.000295739	0.000150757	0.000344194	0.000212134	0.000237021	0.000282607	0.000257476	0.00018854	0.00042507	0.000190499	0.000242623	0.000232417	0.000140069	0.000234452	0.000202901	0.000203079	0.000221201	0.000236833	0.000217706	0.000255216	0.000193737	0.000226507	0.000197649	0.000294337	0.000267296	0.000195561	0.000342361	0.000278842	0.000208115	0.0001318	0.000177443	0.000288105	0.000268543
K01208	cyclomaltodextrinase / maltogenic alpha-amylase / neopullulanase [EC:3.2.1.54 3.2.1.133 3.2.1.135]	0.00092753	0.000989671	0.000782376	0.000775676	0.000784413	0.000641549	0.000848815	0.00113215	0.000827516	0.000825489	0.000581134	0.000591753	0.000536104	0.000616817	0.00054117	0.00065925	0.000658496	0.000520413	0.000772923	0.000588767	0.000641879	0.00054136	0.000553725	0.000513594	0.000684628	0.000590298	0.000540879	0.000695749	0.000561481	0.000689877	0.000672403	0.000649725	0.000743718	0.000568139	0.000677148	0.000657571	0.000753955	0.000759809	0.000671092
K01209	alpha-N-arabinofuranosidase [EC:3.2.1.55]	9.98319e-05	9.54755e-05	5.62686e-05	7.02378e-05	7.52037e-05	0.000482052	0.000418704	0.000266532	0.00043666	0.000165171	0.000139244	0.000179906	0.000127223	9.68944e-05	0.000809647	0.000150713	0.000222097	0.000226205	0.000173354	0.000230522	3.50615e-05	4.2858e-05	5.20457e-05	3.44685e-05	3.6328e-05	0.000145056	0.000100552	0.000215195	7.41827e-05	0.000252563	0.000576585	0.000233235	0.000314391	0.000178691	0.000212858	8.23869e-05	6.87934e-05	0.000243122	0.000173643
K01210	glucan 1,3-beta-glucosidase [EC:3.2.1.58]	9.07722e-08	0	5.19643e-08	1.04638e-07	1.05721e-07	0	0	6.82083e-08	0	0	0	0	1.36639e-07	0	0	0	1.89211e-07	0	0	0	1.62138e-07	6.28347e-08	0	0	1.11032e-08	0	2.96763e-08	0	5.0906e-08	0	0	5.77386e-08	0	8.3489e-08	0	4.61774e-08	0	0	8.41385e-08
K01212	levanase [EC:3.2.1.65]	1.39789e-06	1.74451e-06	1.455e-06	1.2199e-06	1.06602e-06	2.73185e-05	7.69397e-06	5.85967e-06	1.24498e-05	7.20288e-06	4.73987e-06	4.90254e-06	6.27515e-06	3.49881e-06	6.12113e-05	1.06166e-06	4.33608e-06	1.41606e-05	7.08441e-06	8.11061e-07	9.14055e-07	8.63977e-08	1.45863e-07	9.12678e-07	1.058e-06	9.65674e-06	2.53732e-06	2.80438e-06	3.03739e-06	6.37086e-07	6.83455e-06	4.54459e-06	1.06219e-06	5.46435e-06	3.17246e-06	5.18111e-06	2.35382e-06	3.99265e-06	6.36297e-07
K01214	isoamylase [EC:3.2.1.68]	0.000298353	0.000332807	0.000244646	0.000244885	0.000260955	0.000196241	0.0003429	0.000405639	0.000314651	0.000271364	0.000161063	0.000163406	0.00013953	0.000220211	0.000221043	0.000210312	0.000240954	0.00013267	0.000252907	0.000187733	0.000190023	0.000136836	0.000143906	0.000106047	0.000167335	0.000145803	0.00014889	0.000218253	0.000138169	0.000223242	0.000266602	0.000217328	0.000258948	0.000141404	0.00024176	0.000255489	0.000221157	0.000278246	0.000221935
K01215	glucan 1,6-alpha-glucosidase [EC:3.2.1.70]	0.000748812	0.000772445	0.000774065	0.000768686	0.000783434	0.000606498	0.000647998	0.00072105	0.0006177	0.000763526	0.000668293	0.000693008	0.000680456	0.000846244	0.000586948	0.000669311	0.000751061	0.000635332	0.000773779	0.00058314	0.000757117	0.00070951	0.000679016	0.000649846	0.000696221	0.000640798	0.000682563	0.000635086	0.000665828	0.000630537	0.000577837	0.000749801	0.000642754	0.000615078	0.000776396	0.000916077	0.000741704	0.000703299	0.000659007
K01216	licheninase [EC:3.2.1.73]	0	0	2.40575e-08	0	5.38392e-08	0	0	0	0	0	0	0	2.60943e-08	0	1.37108e-07	0	0	0	0	0	4.64459e-08	0	0	0	0	2.04592e-08	0	0	3.53514e-08	1.56148e-08	0	0	0	0	0	0	4.84305e-08	0	0
K01218	mannan endo-1,4-beta-mannosidase [EC:3.2.1.78]	1.20129e-05	1.39169e-05	4.78649e-06	5.40546e-06	5.38882e-06	5.80492e-05	2.87432e-05	3.44641e-05	2.69956e-05	1.62414e-05	2.55843e-05	2.82453e-05	1.64516e-05	1.40205e-05	0.000122205	9.03191e-06	1.09742e-05	3.60436e-05	3.27945e-05	2.4187e-06	2.5932e-06	1.898e-05	2.91726e-07	6.38875e-06	2.4532e-06	1.95999e-05	4.05749e-05	9.03176e-06	2.58008e-05	5.98611e-05	0.000255952	9.41911e-05	5.82056e-05	1.16766e-05	7.95937e-05	1.03738e-05	4.78983e-06	7.98531e-06	1.33254e-05
K01220	6-phospho-beta-galactosidase [EC:3.2.1.85]	6.13347e-05	5.11545e-05	0.000113311	0.000113118	0.000134934	9.90339e-05	0.00018775	4.89902e-05	0.000162084	0.000122647	0.000121354	0.000140481	0.00013261	0.000232613	5.92153e-05	0.000102887	0.000204834	9.38742e-05	0.000109752	0.000116473	0.00012189	0.000111947	0.000109393	7.8804e-05	5.96235e-05	6.76145e-05	0.000102383	8.64846e-05	7.07002e-05	0.000126175	0.000114394	0.000149153	0.000159596	8.33039e-05	0.000180697	0.000246875	7.37079e-05	0.000183701	0.000140414
K01222	6-phospho-beta-glucosidase [EC:3.2.1.86]	0.000348954	0.000313114	0.000287258	0.0002486	0.000245154	0.00024812	0.000140382	0.00033421	0.000190246	0.000259951	0.000218253	0.000262571	0.000222431	0.00015987	9.38167e-05	0.000221134	0.000190939	0.000222215	0.000242148	0.00016145	0.000236882	0.000208828	0.000236832	0.000242135	0.000301195	0.000281577	0.000184417	0.000217679	0.000245067	0.000205429	0.000189379	0.000203796	0.000205151	0.000251218	0.000167993	0.000102549	0.000267563	0.000173607	0.000203901
K01223	6-phospho-beta-glucosidase [EC:3.2.1.86]	0.00188398	0.00195769	0.0017643	0.00167036	0.00178619	0.00130951	0.00128083	0.00200021	0.00131622	0.00172601	0.00124608	0.00132142	0.00125678	0.00170159	0.000703147	0.00126437	0.00150845	0.00117477	0.0017034	0.000896913	0.00153655	0.00119954	0.00116424	0.0010649	0.00137788	0.00125381	0.00118947	0.0012269	0.00121837	0.00106813	0.000972917	0.00142272	0.00109743	0.00106288	0.00149753	0.0018777	0.00158346	0.00136211	0.00115116
K01224	arabinogalactan endo-1,4-beta-galactosidase [EC:3.2.1.89]	0.00012403	0.000145017	0.000139448	0.000190403	0.000146211	0.000174968	0.000546265	0.000206924	0.00042955	0.000215748	0.000221235	0.000182074	0.000191089	0.000161553	0.0002502	0.000313214	0.000277212	0.000205765	0.000155883	0.000427374	0.000185672	0.000261838	0.000273645	0.000261395	0.000204759	0.000216406	0.000248878	0.000298364	0.00021379	0.00044723	0.000396623	0.000250729	0.000536355	0.000286152	0.00029283	0.000197228	0.000188949	0.000444206	0.000427264
K01226	trehalose-6-phosphate hydrolase [EC:3.2.1.93]	0.00110208	0.00110811	0.00107286	0.00104841	0.00104137	0.000878863	0.000893936	0.00109732	0.000885025	0.00105893	0.000923588	0.000957229	0.00092637	0.000997301	0.000685478	0.00094592	0.000939883	0.000884243	0.00104758	0.000823107	0.00102785	0.000980103	0.000947056	0.000949948	0.00104259	0.00095163	0.000947568	0.000937814	0.000963923	0.000953947	0.000934623	0.00101881	0.000970372	0.000920818	0.0010226	0.00104209	0.00107032	0.000951004	0.000933022
K01227	mannosyl-glycoprotein endo-beta-N-acetylglucosaminidase [EC:3.2.1.96]	2.50074e-05	1.55246e-05	1.95528e-05	7.41576e-06	1.08701e-05	1.33072e-05	7.02703e-06	1.21644e-05	8.77088e-06	7.96598e-06	3.85235e-05	4.51751e-05	4.2976e-05	4.45254e-05	6.77607e-06	2.08917e-05	2.81737e-05	4.31818e-05	9.21295e-06	1.26819e-05	1.62452e-05	1.09419e-05	2.4744e-05	8.84364e-06	2.70368e-06	1.64469e-05	3.51107e-06	3.76438e-06	1.42442e-05	5.36891e-06	4.19289e-05	1.3492e-05	1.53344e-05	1.03525e-05	7.1394e-06	4.08887e-06	6.99e-06	6.86412e-06	1.73828e-05
K01232	maltose-6-phosphate glucosidase [EC:3.2.1.122]	0.000351446	0.000318599	0.000307616	0.00027359	0.000273875	0.000264918	0.000163566	0.000333142	0.000211589	0.000284381	0.000244276	0.000288414	0.000253898	0.000217697	0.000106426	0.000233453	0.000224064	0.000233347	0.000267409	0.000173469	0.000260864	0.000233248	0.000256498	0.000257353	0.00031425	0.00028774	0.000207856	0.000231276	0.000256061	0.000220426	0.000188702	0.000232188	0.000217629	0.000262458	0.00020466	0.000166761	0.000282888	0.000202242	0.000222702
K01233	chitosanase [EC:3.2.1.132]	6.17125e-06	3.47597e-06	4.21488e-06	7.8814e-07	1.27599e-06	1.90156e-06	6.29965e-07	2.21665e-06	1.18769e-06	4.03831e-07	2.44009e-06	8.76514e-06	2.2702e-06	6.23787e-06	1.0537e-06	6.64838e-06	6.38849e-06	1.87998e-06	1.81545e-06	2.10007e-06	4.70032e-06	2.17434e-06	8.84295e-06	1.5542e-06	6.29761e-07	4.67833e-06	4.08049e-07	6.04867e-07	3.11092e-06	7.91152e-07	1.65332e-05	5.4386e-06	3.42327e-06	2.86993e-06	1.79442e-06	1.00532e-06	1.45291e-06	1.04629e-06	7.1246e-06
K01235	alpha-glucuronidase [EC:3.2.1.139]	1.20919e-05	1.14744e-05	6.87083e-06	4.95859e-06	5.62912e-06	6.82359e-05	2.63689e-05	3.0941e-05	3.18401e-05	1.91832e-05	1.84253e-05	2.02137e-05	1.49849e-05	1.07053e-05	0.000123216	9.10347e-06	1.57875e-05	3.29633e-05	2.52239e-05	3.10665e-06	2.87248e-06	9.62614e-06	1.44647e-06	4.4708e-06	2.84635e-06	2.30029e-05	2.3224e-05	7.74642e-06	1.73377e-05	3.10643e-05	0.000135609	5.4324e-05	3.03247e-05	1.39927e-05	4.46243e-05	1.0722e-05	5.11675e-06	8.93534e-06	8.56109e-06
K01236	maltooligosyltrehalose trehalohydrolase [EC:3.2.1.141]	0.000228048	0.000275612	0.000144523	0.000138176	0.000134709	0.000137698	9.21485e-05	0.000324792	0.000109535	0.000160131	4.86401e-05	2.49472e-05	2.71976e-05	1.99144e-05	0.000216714	8.31309e-05	2.89824e-05	7.04097e-05	0.000154446	2.07545e-05	8.04424e-05	3.41905e-05	3.68963e-05	3.61632e-05	0.000112444	9.67583e-05	5.48442e-05	9.26243e-05	7.90571e-05	4.96053e-05	8.40716e-05	6.8216e-05	3.30532e-05	4.5123e-05	6.06826e-05	5.41942e-05	0.000144996	6.10617e-05	4.69086e-05
K01239	purine nucleosidase [EC:3.2.2.1]	0.00120968	0.00137018	0.00109838	0.00111116	0.00106656	0.000770615	0.000751799	0.00129235	0.000712489	0.00107697	0.000871952	0.000779905	0.000863704	0.00092186	0.000559259	0.000920925	0.000810578	0.00085567	0.00109162	0.000763805	0.000958204	0.00091351	0.000895707	0.000902971	0.00106036	0.000903753	0.000876484	0.000859635	0.000944883	0.000757429	0.000455326	0.000852057	0.000673574	0.000793863	0.000848817	0.0009868	0.00105838	0.000810259	0.000807445
K01241	AMP nucleosidase [EC:3.2.2.4]	2.65077e-06	2.77013e-06	2.54047e-06	1.76622e-06	1.90314e-06	3.28359e-05	9.67626e-06	9.05386e-06	1.56596e-05	8.99076e-06	4.93072e-06	5.03624e-06	6.36283e-06	3.59734e-06	6.31319e-05	1.11519e-06	4.88119e-06	1.4349e-05	7.31011e-06	8.11061e-07	1.00164e-06	8.63977e-08	1.7191e-07	9.55194e-07	1.10707e-06	9.84145e-06	2.59031e-06	2.96463e-06	3.15253e-06	6.54931e-07	6.88372e-06	4.89581e-06	1.1679e-06	5.51683e-06	3.14633e-06	5.30265e-06	2.51894e-06	4.01777e-06	6.69352e-07
K01243	adenosylhomocysteine nucleosidase [EC:3.2.2.9]	0.000474665	0.000474093	0.000512901	0.000524264	0.000498934	0.000491009	0.000474286	0.000415678	0.000449502	0.000509163	0.000533291	0.000542702	0.000555443	0.00054702	0.000405263	0.000526593	0.000525724	0.000545118	0.00052229	0.000541901	0.000534708	0.000576539	0.000552602	0.00057595	0.000558158	0.000527014	0.000544291	0.000518563	0.000549349	0.000530079	0.000434224	0.000535165	0.000532805	0.00054875	0.00053134	0.000545283	0.00052818	0.000511663	0.00051841
K01246	DNA-3-methyladenine glycosylase I [EC:3.2.2.20]	0.000796578	0.00053729	0.0009956	0.000944673	0.000898596	0.00106947	0.000605832	0.000383713	0.000768067	0.000930923	0.00115176	0.00131067	0.00129557	0.00100273	0.000459408	0.000900408	0.000953426	0.00114504	0.000857782	0.000972365	0.00109077	0.00122597	0.00117706	0.00135998	0.00129563	0.00119611	0.00106187	0.000999529	0.00114723	0.0010428	0.000438961	0.000923815	0.00104402	0.0013023	0.000881612	0.000799258	0.00103887	0.000902205	0.000963576
K01247	DNA-3-methyladenine glycosylase II [EC:3.2.2.21]	7.59569e-06	4.08193e-06	4.61801e-06	1.07043e-06	1.87168e-06	2.73725e-06	1.08961e-06	3.89023e-06	1.5865e-06	7.7503e-07	4.91285e-06	9.61318e-06	3.54099e-06	7.12699e-06	3.35804e-06	6.9374e-06	7.27635e-06	4.51816e-06	3.03136e-06	2.20869e-06	4.89849e-06	2.30394e-06	8.88925e-06	1.69592e-06	7.72888e-07	4.86214e-06	4.82239e-07	8.04525e-07	3.57015e-06	8.37997e-07	1.66527e-05	6.75361e-06	3.46078e-06	3.54596e-06	1.88298e-06	1.1953e-06	1.8267e-06	1.30961e-06	7.36011e-06
K01250	pyrimidine-specific ribonucleoside hydrolase [EC:3.2.-.-]	0.000566964	0.000698784	0.000460642	0.000486077	0.000422387	0.000279547	0.000313111	0.000646099	0.000256617	0.000448197	0.000355199	0.000250958	0.000318901	0.000271779	0.000300368	0.000461327	0.000270237	0.000380218	0.000479037	0.000384518	0.00039952	0.000409172	0.000415342	0.000423987	0.000491835	0.000419702	0.000401905	0.000404688	0.000457685	0.000331837	0.000200721	0.000334758	0.000265842	0.000354312	0.000309146	0.0003228	0.000493148	0.000311656	0.000368298
K01251	adenosylhomocysteinase [EC:3.3.1.1]	7.33685e-05	4.95619e-05	5.98311e-05	5.07758e-05	9.18051e-05	0.000111087	6.99849e-05	9.56288e-05	0.000124472	6.42055e-05	4.4617e-05	4.09696e-05	4.72265e-05	4.36499e-05	0.000182736	3.18498e-05	5.17294e-05	5.42129e-05	3.51061e-05	2.73878e-05	6.40061e-05	1.91803e-05	3.64293e-05	3.03267e-05	2.78514e-05	7.36858e-05	5.6511e-05	5.17271e-05	4.3444e-05	3.15545e-05	7.01894e-05	2.22848e-05	1.47593e-05	4.52531e-05	3.88953e-05	5.54175e-05	3.88553e-05	6.22126e-05	5.10484e-05
K01252	bifunctional isochorismate lyase / aryl carrier protein [EC:3.3.2.1 6.3.2.14]	2.37737e-08	6.39014e-08	2.47449e-08	1.95811e-08	2.76888e-08	1.21863e-07	0	4.58934e-08	0	1.8356e-08	7.84314e-08	0	0	4.80606e-08	1.7193e-06	2.23038e-08	4.95552e-08	4.9582e-08	2.01937e-07	0	0	0	2.6047e-08	4.25161e-08	0	7.01458e-08	0	9.42649e-08	7.27228e-08	0	0	3.29935e-07	3.75091e-08	0	0	4.53528e-08	8.71748e-08	0	3.30544e-08
K01253	microsomal epoxide hydrolase [EC:3.3.2.9]	2.28822e-06	8.48025e-07	9.38244e-07	2.17024e-07	6.78374e-07	1.10184e-06	4.05978e-07	1.55273e-06	1.04796e-07	3.42645e-07	8.5403e-07	1.18849e-06	5.32323e-07	1.96248e-07	7.23628e-07	3.52585e-06	5.83925e-06	7.80916e-07	1.71844e-06	1.08624e-06	7.05977e-07	5.75985e-08	1.15475e-06	3.63749e-07	5.26709e-07	3.54626e-06	3.46223e-07	4.26156e-07	1.44234e-06	4.78855e-07	7.99003e-07	2.69447e-06	1.09402e-07	2.6786e-06	1.68118e-06	3.59799e-07	4.06816e-07	8.99812e-07	1.44613e-06
K01255	leucyl aminopeptidase [EC:3.4.11.1]	6.29594e-06	4.19436e-06	3.96305e-06	2.86814e-06	4.3356e-06	2.23415e-06	3.35474e-06	2.25463e-06	1.57544e-06	2.02941e-06	2.32365e-05	2.1421e-05	3.21527e-05	2.6218e-05	0.000134917	3.72529e-06	8.25527e-06	2.08553e-05	2.02184e-06	6.73923e-06	4.45648e-06	3.50721e-06	2.75417e-06	3.41147e-06	1.07346e-06	5.36966e-06	1.78197e-06	4.85063e-07	5.30038e-06	2.11581e-06	6.46296e-06	1.9489e-06	7.63118e-06	2.8001e-06	1.70404e-06	1.11569e-06	1.80158e-06	3.40634e-06	2.36694e-06
K01256	aminopeptidase N [EC:3.4.11.2]	0.000433932	0.000440408	0.000486914	0.000501763	0.000472399	0.000407244	0.000353734	0.00034071	0.000339645	0.000471077	0.000473746	0.00046852	0.000497486	0.000491842	0.000209555	0.000472735	0.000457611	0.000488194	0.000482472	0.000465947	0.000515399	0.000552587	0.000524228	0.000560361	0.00054815	0.000497647	0.000510258	0.000458949	0.000522284	0.000435	0.000199778	0.000452357	0.000410314	0.000504556	0.000454317	0.000529902	0.000508448	0.000437801	0.000451766
K01258	tripeptide aminopeptidase [EC:3.4.11.4]	0.000626796	0.000544336	0.000758528	0.000750092	0.000758976	0.000743424	0.000642347	0.000455979	0.000677075	0.000743715	0.000850849	0.000892687	0.000945114	0.00094935	0.000571329	0.000705575	0.0008194	0.000794536	0.000709699	0.000722919	0.000814482	0.000842927	0.000820092	0.000854525	0.000808577	0.000783221	0.000778789	0.000707848	0.000772303	0.000728224	0.000422879	0.000735099	0.000735684	0.000813627	0.000761141	0.000870516	0.000737524	0.000768537	0.000749275
K01259	proline iminopeptidase [EC:3.4.11.5]	0.000305981	0.000200794	0.000497566	0.000501896	0.000476522	0.000515061	0.000365904	4.24033e-05	0.000386112	0.000466408	0.000654345	0.000707868	0.000741573	0.00068349	0.000231262	0.000511882	0.000601394	0.000634442	0.000459603	0.000589797	0.000602199	0.000710591	0.000669974	0.000742253	0.000637656	0.000604242	0.000618748	0.000517116	0.000617514	0.000554269	0.000184731	0.00053754	0.000553068	0.000682113	0.0005415	0.000611154	0.000514063	0.000530327	0.000551905
K01261	glutamyl aminopeptidase [EC:3.4.11.7]	4.29056e-05	2.78406e-05	3.36222e-05	2.69728e-05	4.91511e-05	4.74938e-05	3.35806e-05	4.99076e-05	6.03232e-05	3.24248e-05	6.27983e-05	5.17878e-05	8.51543e-05	7.43102e-05	0.000177196	3.05829e-05	3.35851e-05	4.28484e-05	2.477e-05	1.48354e-05	4.6254e-05	1.47994e-05	2.29648e-05	1.78791e-05	1.42838e-05	4.09422e-05	3.63687e-05	3.94681e-05	2.85747e-05	1.74203e-05	4.9541e-05	1.59436e-05	1.07692e-05	2.75514e-05	2.50152e-05	3.61103e-05	3.40565e-05	3.20995e-05	2.85437e-05
K01262	Xaa-Pro aminopeptidase [EC:3.4.11.9]	0.000945741	0.000935024	0.00101796	0.00102754	0.000996689	0.000981329	0.000854319	0.000821192	0.000859399	0.00099378	0.00104106	0.0010414	0.00108221	0.00104523	0.000725474	0.00100433	0.000997627	0.00105689	0.00101274	0.00101471	0.00105184	0.00110078	0.00106447	0.00111814	0.00109596	0.00104647	0.0010513	0.00100696	0.00106945	0.000958194	0.000678417	0.000974954	0.000926325	0.00106667	0.000970783	0.00104863	0.00104746	0.0009525	0.00096611
K01265	methionyl aminopeptidase [EC:3.4.11.18]	0.000788435	0.000807583	0.000722346	0.000720538	0.000732788	0.000689386	0.000704703	0.000859746	0.000726441	0.00073789	0.000632812	0.000619606	0.000626208	0.000616106	0.000831957	0.000663628	0.000631858	0.000643557	0.000700016	0.000632218	0.000678759	0.000638541	0.000645103	0.000647431	0.000701808	0.000684784	0.00065408	0.000677437	0.000665984	0.000668975	0.000651177	0.000640821	0.000660411	0.00064552	0.00065298	0.000642453	0.000707458	0.00068627	0.00067003
K01266	D-aminopeptidase [EC:3.4.11.19]	6.6705e-06	4.00902e-06	4.29571e-06	1.09074e-06	1.95436e-06	1.90156e-06	6.91562e-07	2.23807e-06	1.50732e-06	4.33201e-07	3.06841e-06	9.40643e-06	2.50818e-06	6.74064e-06	1.09179e-06	6.82793e-06	6.94351e-06	2.07666e-06	1.89306e-06	3.26838e-06	4.70032e-06	3.19384e-06	8.91588e-06	1.6534e-06	7.80903e-07	4.84064e-06	8.97707e-07	7.12093e-07	3.11092e-06	8.27587e-07	1.65824e-05	5.4386e-06	3.43521e-06	2.90055e-06	1.8193e-06	1.15399e-06	3.16667e-06	1.10907e-06	7.19008e-06
K01267	aspartyl aminopeptidase [EC:3.4.11.21]	3.70032e-05	2.70897e-05	2.48068e-05	1.95997e-05	2.26071e-05	4.53821e-05	0.000103543	5.43238e-05	9.22796e-05	2.56681e-05	3.41293e-05	5.54339e-05	2.05078e-05	2.80364e-05	0.000133643	5.22835e-05	6.48598e-05	3.04904e-05	2.37356e-05	7.60195e-05	2.05337e-05	1.52661e-05	3.42368e-05	1.21422e-05	9.24374e-06	2.32676e-05	1.35602e-05	5.36288e-05	1.60764e-05	6.46169e-05	0.000121236	4.10708e-05	9.57594e-05	4.17738e-05	3.79421e-05	1.07275e-05	2.18122e-05	7.01631e-05	6.69885e-05
K01269	aminopeptidase [EC:3.4.11.-]	8.01472e-06	4.72227e-06	7.67786e-06	2.61935e-06	4.69142e-06	8.03633e-06	2.78917e-06	6.33714e-06	4.9275e-06	4.41454e-06	2.80416e-05	2.08183e-05	3.45223e-05	2.90467e-05	5.90726e-05	8.45078e-06	1.37103e-05	1.73211e-05	5.35289e-06	3.64027e-06	3.57099e-06	3.2265e-06	4.87056e-06	2.58158e-06	1.04841e-06	5.43089e-06	1.67215e-06	3.25056e-06	3.93747e-06	2.07801e-06	3.15773e-06	4.23261e-06	1.27683e-06	4.15758e-06	3.10762e-06	1.24408e-06	4.24459e-06	2.13548e-06	2.35972e-06
K01270	dipeptidase D [EC:3.4.13.-]	0.000303853	0.000337985	0.00026833	0.000257118	0.000277708	0.00025736	0.000296193	0.000392169	0.000283025	0.000290092	0.000189495	0.000186211	0.000166081	0.00025979	0.000383976	0.000195766	0.000243671	0.000183712	0.000280603	0.000147013	0.000212377	0.000161539	0.000148484	0.000120901	0.000174636	0.000177057	0.000181791	0.000187281	0.000168566	0.000207785	0.000334533	0.000267136	0.000230047	0.000137857	0.000282645	0.000307212	0.000234461	0.00025058	0.000197256
K01271	Xaa-Pro dipeptidase [EC:3.4.13.9]	0.00111072	0.00106491	0.00127892	0.00130198	0.0012259	0.00115689	0.00102692	0.000828939	0.0010003	0.0012209	0.00140954	0.00139847	0.00147667	0.00135823	0.000665516	0.00132539	0.00127361	0.00140247	0.00124859	0.00137376	0.00138979	0.00154223	0.00147718	0.00158616	0.00148487	0.00139829	0.0014409	0.00130003	0.00146283	0.00131636	0.00087726	0.00129222	0.00126742	0.00146082	0.00127746	0.00132262	0.00134763	0.00122579	0.0013072
K01273	membrane dipeptidase [EC:3.4.13.19]	2.69643e-05	2.06042e-05	1.73332e-05	1.60581e-05	1.77335e-05	4.08481e-05	0.00010026	5.23922e-05	8.94532e-05	2.44318e-05	4.94749e-05	5.6922e-05	4.6655e-05	4.52054e-05	0.000133408	4.49579e-05	5.63166e-05	2.20941e-05	2.41958e-05	6.65746e-05	1.18981e-05	9.43175e-06	2.35113e-05	7.92806e-06	7.7838e-06	1.38509e-05	1.12309e-05	5.30679e-05	8.59604e-06	6.20266e-05	9.86769e-05	3.65435e-05	8.50201e-05	3.77738e-05	3.45238e-05	8.28083e-06	1.72282e-05	6.56444e-05	5.79811e-05
K01274	D-alanyl-D-alanine dipeptidase [EC:3.4.13.-]	0.000352356	0.000421129	0.000372031	0.000395744	0.0003729	0.000253588	0.000297268	0.000334233	0.000241053	0.000362348	0.000312165	0.000267547	0.000303911	0.000374251	0.000163768	0.000382064	0.000345149	0.000333758	0.000398041	0.000344256	0.000390423	0.000391913	0.000369292	0.000365361	0.000363357	0.00033535	0.00038375	0.000340254	0.000376982	0.00028687	0.000164007	0.000343902	0.000259912	0.000314918	0.000358403	0.000479523	0.000396517	0.000328629	0.000331394
K01277	dipeptidyl-peptidase III [EC:3.4.14.4]	2.6686e-06	2.70623e-06	2.54047e-06	1.81517e-06	1.94813e-06	3.49532e-05	9.95765e-06	9.44166e-06	1.58377e-05	9.12659e-06	4.77908e-06	4.90254e-06	6.30647e-06	3.49881e-06	6.13745e-05	1.06166e-06	4.48474e-06	1.41606e-05	7.10817e-06	8.11061e-07	1.00164e-06	8.63977e-08	1.45863e-07	9.12678e-07	1.10707e-06	9.65674e-06	2.59031e-06	2.80438e-06	3.07981e-06	6.54931e-07	6.83455e-06	4.56587e-06	1.11845e-06	5.48622e-06	3.48605e-06	6.07002e-06	2.69329e-06	4.66124e-06	7.51988e-07
K01278	dipeptidyl-peptidase 4 [EC:3.4.14.5]	9.15225e-05	2.66397e-05	0.000125619	0.000110834	0.000105723	0.000227574	7.8705e-05	2.73929e-05	0.000134398	0.000129454	0.000191717	0.000227559	0.000237087	0.000151081	0.000171647	0.000105501	0.000127389	0.000189847	0.000105591	0.00012403	0.000140435	0.000164576	0.000157987	0.000198524	0.000187629	0.00018985	0.000140481	0.000138389	0.000158498	0.000150784	6.65672e-05	0.000122734	0.000156244	0.000207405	0.000108783	7.19351e-05	0.000134032	0.000120245	0.000124867
K01281	X-Pro dipeptidyl-peptidase [EC:3.4.14.11]	0.000435851	0.000441239	0.000495852	0.000502212	0.000473908	0.000412	0.000355548	0.000341415	0.000342716	0.00047303	0.000481656	0.000472286	0.000497377	0.00049269	0.000207981	0.000475355	0.000460409	0.00048883	0.000482318	0.000466997	0.000517248	0.00055329	0.000526082	0.000561236	0.000548179	0.000498785	0.000510531	0.000461043	0.00052325	0.000436144	0.00020145	0.000451968	0.000410953	0.000505514	0.000454931	0.000529916	0.000513499	0.000438398	0.000452486
K01284	peptidyl-dipeptidase Dcp [EC:3.4.15.5]	5.43229e-06	5.47635e-06	5.08095e-06	3.67929e-06	4.0624e-06	7.00283e-05	1.99489e-05	1.91005e-05	3.20363e-05	1.83193e-05	9.76863e-06	9.93878e-06	1.26693e-05	7.12018e-06	0.000235327	2.33297e-06	9.58893e-06	2.85096e-05	1.44539e-05	1.62212e-06	2.05105e-06	1.72795e-07	3.17773e-07	1.86787e-06	2.28775e-06	1.95255e-05	5.26012e-06	5.76901e-06	6.23234e-06	1.33663e-06	1.37183e-05	9.5823e-06	2.46821e-06	1.10249e-05	6.97209e-06	1.22616e-05	5.52979e-06	9.32247e-06	1.53703e-06
K01286	D-alanyl-D-alanine carboxypeptidase [EC:3.4.16.4]	8.28359e-05	8.71311e-05	0.000118512	0.000128837	0.000124026	0.000111467	0.000124368	3.90881e-05	9.11893e-05	0.000104521	0.000151664	0.000153404	0.000144119	0.000177354	0.000189915	0.000163411	0.000189793	0.000163939	0.000146783	0.000183644	0.000148237	0.000175637	0.000159934	0.000157334	0.000119851	0.000133076	0.000173499	0.000140391	0.000159559	0.000143469	0.000179742	0.000187648	0.000140472	0.000151931	0.000181531	0.000199765	0.000125981	0.000134719	0.000142661
K01295	glutamate carboxypeptidase [EC:3.4.17.11]	3.95237e-07	0	3.89732e-07	6.68206e-07	7.2683e-08	0	0	1.60627e-08	6.28778e-07	0	1.86972e-05	1.48128e-05	2.91369e-05	2.39329e-05	3.99899e-07	1.13192e-06	1.77779e-06	3.99135e-06	5.95911e-07	0	0	0	0	1.48806e-07	0	2.04592e-08	3.70953e-08	0	4.03006e-07	1.56148e-08	0	2.7938e-08	0	0	0	0	4.67049e-07	0	0
K01297	muramoyltetrapeptide carboxypeptidase [EC:3.4.17.13]	0.000251595	0.000294613	0.000160437	0.000151048	0.000153969	0.00016618	0.000113866	0.000344661	0.00013354	0.000161857	8.47902e-05	7.58766e-05	6.96772e-05	5.91126e-05	0.000105446	0.000110974	7.13759e-05	0.00010648	0.000178607	7.59833e-05	8.72616e-05	3.77785e-05	4.76599e-05	4.07654e-05	0.000116669	9.49435e-05	5.76121e-05	0.000137559	8.82553e-05	5.73518e-05	0.000103662	7.83224e-05	4.23642e-05	6.89706e-05	6.09357e-05	4.95846e-05	0.000150199	6.70577e-05	4.95079e-05
K01299	carboxypeptidase Taq [EC:3.4.17.19]	2.04846e-05	1.73126e-05	1.34543e-05	1.1364e-05	1.09204e-05	1.61979e-05	9.36214e-05	5.14305e-05	7.38486e-05	2.21632e-05	3.11027e-05	3.3152e-05	1.13764e-05	1.66243e-05	1.49252e-06	3.39222e-05	3.52332e-05	7.27409e-06	1.5437e-05	4.2503e-05	9.93872e-06	1.81636e-05	2.0108e-05	9.43287e-06	5.47448e-06	1.19983e-05	2.59767e-05	3.05331e-05	1.37108e-05	8.86155e-05	0.000207966	6.9873e-05	0.000111604	2.24486e-05	6.93943e-05	6.3236e-06	1.16699e-05	6.15505e-05	6.26159e-05
K01303	acylaminoacyl-peptidase [EC:3.4.19.1]	0.000100597	4.1211e-05	0.000143617	0.000135671	0.000122723	0.000176946	8.09664e-05	1.15476e-05	0.000115566	0.000132597	0.000212389	0.000241633	0.000254452	0.000169492	5.88398e-05	0.000142631	0.000145453	0.000198308	0.000117514	0.000167933	0.000171537	0.000209961	0.00020178	0.000243718	0.00022122	0.000205371	0.000176704	0.000165074	0.000193994	0.000180521	6.10968e-05	0.000141396	0.000180824	0.000234431	0.000129273	9.39095e-05	0.000159629	0.000139207	0.000159474
K01304	pyroglutamyl-peptidase [EC:3.4.19.3]	0.000135086	6.3848e-05	0.000234125	0.000219872	0.000239021	0.000251857	0.000169542	1.84272e-05	0.000200863	0.000222422	0.00029688	0.00034907	0.000358895	0.000384558	0.000110282	0.000183039	0.000304866	0.000258603	0.000205574	0.000204226	0.000262513	0.000277508	0.000255797	0.000275663	0.000244697	0.000232348	0.00023822	0.00019756	0.000225399	0.000222854	8.35273e-05	0.000247558	0.000237269	0.00026463	0.000263957	0.000323753	0.000201167	0.000245182	0.000215278
K01305	beta-aspartyl-dipeptidase (metallo-type) [EC:3.4.19.-]	6.69774e-06	3.6882e-06	7.48249e-06	2.44349e-06	4.20023e-06	2.13524e-06	3.73021e-06	2.33617e-06	1.38855e-06	1.54139e-06	2.94923e-05	2.37761e-05	3.1124e-05	2.5448e-05	2.77829e-06	3.88968e-06	8.29172e-06	1.74322e-05	2.22238e-06	6.961e-06	4.92171e-06	3.11572e-06	2.11118e-06	2.95044e-06	1.14903e-06	5.31906e-06	1.70824e-06	8.77842e-07	5.18924e-06	2.11581e-06	6.49617e-06	2.73985e-06	7.46612e-06	4.1343e-06	1.50333e-06	9.0596e-07	5.81667e-06	3.56306e-06	2.7276e-06
K01308	g-D-glutamyl-meso-diaminopimelate peptidase [EC:3.4.19.11]	1.60279e-05	1.46424e-05	6.57673e-06	1.11599e-05	1.06844e-05	1.45083e-05	9.36013e-05	4.909e-05	7.2168e-05	2.18298e-05	2.09714e-05	2.22731e-05	9.11447e-06	9.77208e-06	0.000130204	2.72733e-05	2.95222e-05	9.00656e-06	1.26648e-05	4.19199e-05	5.39236e-06	1.67126e-05	1.13272e-05	8.35175e-06	5.1795e-06	8.18368e-06	2.58017e-05	2.84356e-05	1.18823e-05	8.81536e-05	0.000192975	6.39688e-05	0.000110519	1.92142e-05	6.79243e-05	5.33349e-06	6.27005e-06	6.14553e-05	5.58553e-05
K01318	glutamyl endopeptidase [EC:3.4.21.19]	8.73237e-06	9.13227e-06	7.07291e-06	6.25217e-06	5.88217e-06	6.75991e-05	1.99515e-05	2.08858e-05	3.26843e-05	2.16011e-05	1.68812e-05	1.61808e-05	1.78292e-05	1.23676e-05	0.000125686	3.98382e-06	1.41831e-05	4.53784e-05	1.85049e-05	2.88337e-06	2.71766e-06	3.25071e-06	3.87879e-06	3.94584e-06	2.3311e-06	2.05319e-05	5.72425e-06	6.35683e-06	8.15815e-06	2.08317e-06	1.48079e-05	1.00366e-05	2.45216e-06	1.24684e-05	7.75751e-06	1.12899e-05	6.14832e-06	8.75137e-06	1.59315e-06
K01322	prolyl oligopeptidase [EC:3.4.21.26]	2.64482e-06	2.77013e-06	2.53635e-06	1.81517e-06	1.98044e-06	3.50751e-05	9.99125e-06	9.49314e-06	1.61386e-05	9.15596e-06	4.95251e-06	5.061e-06	6.36283e-06	3.63872e-06	6.29839e-05	1.11519e-06	4.73252e-06	1.4349e-05	7.31407e-06	8.11061e-07	9.14055e-07	8.63977e-08	1.7191e-07	9.55194e-07	1.058e-06	9.84145e-06	2.53732e-06	2.96463e-06	3.11011e-06	6.37086e-07	6.88372e-06	4.87452e-06	1.0997e-06	5.49497e-06	3.48605e-06	6.19157e-06	2.68498e-06	4.66124e-06	7.85042e-07
K01337	lysyl endopeptidase [EC:3.4.21.50]	0	0	0	0	0	0	0	0	0	0	0	0	0	0	0	0	0	0	0	0	0	0	0	0	0	0	0	0	0	0	0	2.12861e-08	0	0	0	0	0	0	0
K01338	ATP-dependent Lon protease [EC:3.4.21.53]	5.02759e-05	3.59407e-05	3.54712e-05	2.50687e-05	2.67023e-05	8.02705e-05	0.000113898	6.53703e-05	0.000111502	3.49611e-05	4.29088e-05	7.6306e-05	3.05796e-05	4.43207e-05	0.000197631	5.99602e-05	7.16732e-05	4.70294e-05	3.2235e-05	8.01264e-05	2.96674e-05	2.07351e-05	4.98216e-05	1.57263e-05	1.09312e-05	3.52575e-05	1.68984e-05	5.69342e-05	2.41145e-05	6.59767e-05	0.000159613	5.24234e-05	0.000103564	4.82817e-05	4.14035e-05	1.74158e-05	2.9749e-05	7.4772e-05	7.9336e-05
K01342	subtilisin [EC:3.4.21.62]	1.42383e-05	1.04997e-05	7.16859e-06	2.78019e-06	4.12516e-06	1.01049e-05	9.66227e-06	1.82901e-05	5.34287e-06	3.47785e-06	1.15294e-05	1.9248e-05	4.79874e-06	1.01418e-05	1.95824e-06	1.36285e-05	1.33551e-05	6.52209e-06	1.29299e-05	3.5846e-06	5.71284e-06	1.16277e-05	1.01116e-05	4.19964e-06	1.31105e-06	8.36781e-06	1.85044e-05	2.74252e-06	1.43739e-05	3.05635e-05	0.000138473	5.06734e-05	3.15793e-05	5.91206e-06	4.01261e-05	1.36512e-06	1.8901e-06	1.97122e-06	1.44131e-05
K01354	oligopeptidase B [EC:3.4.21.83]	6.91598e-08	6.39014e-08	0	8.6837e-08	1.7746e-07	1.21863e-07	3.35981e-08	1.0642e-07	3.19629e-07	4.77255e-08	2.73638e-07	1.83226e-07	1.8731e-07	2.29356e-07	1.75738e-06	5.3529e-08	4.91047e-07	1.88411e-07	2.5737e-07	0	8.10691e-08	3.14173e-08	2.6047e-08	4.25161e-08	0	1.84717e-07	0	1.6025e-07	7.27228e-08	0	4.91694e-08	3.29935e-07	4.94438e-08	7.23571e-08	0	1.44634e-07	8.71748e-08	0	7.51237e-08
K01355	omptin [EC:3.4.23.49]	2.37737e-08	6.39014e-08	0	1.95811e-08	2.76888e-08	1.21863e-07	0	4.58934e-08	0	0	7.84314e-08	0	0	2.40303e-08	1.7193e-06	2.23038e-08	4.95552e-08	4.9582e-08	2.01937e-07	0	0	0	2.6047e-08	4.25161e-08	0	7.01458e-08	0	9.42649e-08	7.27228e-08	0	0	3.29935e-07	2.55744e-08	0	0	4.53528e-08	8.71748e-08	0	3.30544e-08
K01356	repressor LexA [EC:3.4.21.88]	0.00063383	0.000637133	0.000714767	0.000741495	0.000718431	0.000632968	0.000658471	0.000508605	0.000618706	0.000680998	0.000770666	0.000734772	0.000768048	0.000744994	0.000424025	0.000781146	0.0007443	0.000800151	0.000698978	0.000838544	0.000796889	0.000862069	0.00084095	0.000873141	0.000788647	0.000786509	0.000836382	0.000748491	0.000828679	0.000740132	0.000547649	0.000716596	0.000712899	0.000804772	0.000727962	0.000795484	0.000754119	0.000733222	0.000778081
K01358	ATP-dependent Clp protease, protease subunit [EC:3.4.21.92]	0.000609269	0.000598527	0.000662342	0.000667781	0.000657429	0.000664074	0.000631605	0.000520387	0.000605069	0.000630955	0.00070239	0.000738635	0.000712451	0.000735454	0.000646745	0.000712052	0.000724454	0.000735649	0.00068593	0.000749194	0.000704674	0.000758509	0.000741636	0.000741804	0.000682867	0.000678509	0.000744645	0.000697154	0.000732343	0.000710248	0.000815144	0.00076114	0.000703602	0.000717507	0.000738555	0.00072649	0.000660935	0.00065548	0.000691238
K01361	lactocepin [EC:3.4.21.96]	0.000157372	0.000165198	0.000134421	0.000109511	0.000120389	8.35336e-05	7.91782e-05	0.000168006	8.23653e-05	0.000114007	6.84837e-05	8.75177e-05	6.12504e-05	0.000112906	4.46781e-05	9.48363e-05	0.000103011	6.08514e-05	0.000114485	4.63387e-05	9.86035e-05	6.41897e-05	8.92398e-05	5.13256e-05	7.8152e-05	7.77484e-05	5.88244e-05	6.61615e-05	7.36366e-05	5.38187e-05	0.000108883	9.60818e-05	5.80948e-05	5.06286e-05	8.77562e-05	0.00011066	9.70212e-05	7.58714e-05	8.22763e-05
K01372	bleomycin hydrolase [EC:3.4.22.40]	0.00100997	0.000820676	0.0014576	0.00147016	0.00150154	0.00150214	0.00116737	0.000494463	0.00122156	0.00142162	0.00162898	0.0017844	0.00183834	0.00200321	0.00085597	0.00134201	0.00176002	0.00161861	0.00140868	0.00145408	0.00164828	0.00176363	0.0016527	0.0017432	0.00156195	0.00151109	0.0016009	0.00134881	0.0015328	0.00136899	0.000585752	0.00151845	0.00136941	0.00162694	0.00159581	0.00200979	0.00138385	0.00151176	0.00142012
K01387	microbial collagenase [EC:3.4.24.3]	3.97734e-06	4.45073e-06	4.11507e-06	2.96219e-06	2.75226e-06	6.00325e-05	1.73366e-05	1.48676e-05	2.7771e-05	1.61092e-05	9.47974e-06	9.80507e-06	1.25503e-05	6.99763e-06	0.000122301	2.12332e-06	8.67216e-06	2.83212e-05	1.41688e-05	1.62212e-06	1.82811e-06	1.72795e-07	2.91726e-07	1.82536e-06	2.116e-06	1.93135e-05	5.07464e-06	5.62709e-06	6.07478e-06	1.27417e-06	1.36691e-05	9.08917e-06	2.10051e-06	1.09287e-05	6.29265e-06	1.04168e-05	4.67257e-06	8.01042e-06	1.29661e-06
K01390	IgA-specific metalloendopeptidase [EC:3.4.24.13]	0.000232484	0.000276347	0.000160595	0.000145451	0.000146183	9.02437e-05	8.57719e-05	0.000311256	9.37849e-05	0.000156529	4.89139e-05	2.63427e-05	2.50298e-05	3.33065e-05	4.34824e-05	8.605e-05	4.15508e-05	5.01699e-05	0.000146539	2.73842e-05	8.44158e-05	4.2844e-05	4.75001e-05	4.23116e-05	0.000115329	7.95898e-05	5.32557e-05	8.75358e-05	7.75632e-05	5.63112e-05	6.56234e-05	6.78219e-05	3.76319e-05	3.67137e-05	6.47015e-05	5.76696e-05	0.000137703	6.3135e-05	5.25689e-05
K01392	thimet oligopeptidase [EC:3.4.24.15]	4.16039e-08	0	0	6.85339e-08	1.69594e-07	2.23922e-06	3.14983e-07	4.62249e-07	4.71584e-07	1.8356e-07	0	0	0	0	1.84673e-05	2.60211e-08	0	0	0	0	0	0	0	0	0	0	0	0	0	0	0	1.65559e-08	1.32608e-08	0	3.3972e-07	8.88916e-07	2.61524e-07	6.4347e-07	1.1569e-07
K01400	bacillolysin [EC:3.4.24.28]	1.01618e-06	1.17757e-06	6.5284e-07	7.58799e-07	7.18148e-07	9.01465e-07	3.6083e-07	1.78015e-06	9.74497e-07	1.06595e-06	3.75221e-06	1.88708e-06	2.36678e-06	1.98114e-06	1.20378e-06	6.89395e-07	1.37345e-06	5.75383e-06	1.4573e-06	4.27708e-07	9.5005e-07	7.5679e-07	1.13348e-06	8.59356e-07	8.97409e-08	5.56149e-07	3.57274e-07	9.65639e-07	6.30403e-07	3.25765e-07	5.2537e-07	6.40868e-07	2.71328e-07	4.76409e-07	4.28624e-07	3.89562e-07	5.29152e-07	2.31362e-07	1.48951e-07
K01401	aureolysin [EC:3.4.24.29]	1.01618e-06	1.17757e-06	5.78605e-07	7.58799e-07	7.18148e-07	9.01465e-07	3.6083e-07	1.78015e-06	9.74497e-07	1.06595e-06	3.75221e-06	1.88708e-06	2.36678e-06	1.98114e-06	1.20378e-06	6.89395e-07	1.37345e-06	5.75383e-06	1.4573e-06	4.27708e-07	9.5005e-07	7.5679e-07	1.13348e-06	8.59356e-07	8.97409e-08	5.56149e-07	3.57274e-07	9.65639e-07	6.30403e-07	3.25765e-07	5.2537e-07	6.40868e-07	2.71328e-07	4.76409e-07	4.28624e-07	3.89562e-07	5.2087e-07	2.31362e-07	1.48951e-07
K01406	serralysin [EC:3.4.24.40]	0	0	0	2.74136e-08	9.69106e-08	0	1.51192e-07	3.85505e-08	6.81177e-08	0	0	4.45685e-08	3.75758e-08	0	0.000130085	0	6.93773e-08	6.94147e-08	0	0	0	0	1.19653e-07	0	0	0	2.96763e-08	0	6.78746e-08	0	0	0	4.77389e-08	0	0	0	6.97399e-08	0	9.25523e-08
K01407	protease III [EC:3.4.24.55]	2.37737e-08	6.39014e-08	0	1.95811e-08	2.76888e-08	1.21863e-07	0	4.58934e-08	0	1.8356e-08	7.84314e-08	0	0	4.80606e-08	1.7193e-06	2.23038e-08	4.95552e-08	4.9582e-08	2.01937e-07	0	0	0	2.6047e-08	4.25161e-08	0	7.01458e-08	0	9.42649e-08	7.27228e-08	0	0	3.29935e-07	2.55744e-08	0	0	4.53528e-08	8.71748e-08	0	3.30544e-08
K01409	N6-L-threonylcarbamoyladenine synthase [EC:2.3.1.234]	0.000746631	0.000778444	0.000698411	0.000691272	0.00068586	0.000634192	0.000592989	0.000780572	0.000605258	0.000685319	0.000612304	0.000599887	0.000598162	0.000588542	0.000505704	0.000636475	0.000598239	0.000621579	0.000690462	0.000602146	0.000642719	0.000620474	0.000613485	0.000626859	0.000684476	0.000639028	0.000619664	0.000649917	0.000645775	0.000598099	0.000540616	0.000609978	0.000571229	0.000617203	0.000603244	0.0006082	0.000690939	0.000596584	0.000590547
K01414	oligopeptidase A [EC:3.4.24.70]	5.36096e-06	5.47635e-06	5.05208e-06	3.64992e-06	3.95626e-06	7.00283e-05	1.99489e-05	1.91005e-05	3.19689e-05	1.83009e-05	9.7098e-06	9.93878e-06	1.2638e-05	7.12018e-06	0.00023531	2.33297e-06	9.36593e-06	2.85096e-05	1.44183e-05	1.62212e-06	1.94754e-06	1.72795e-07	3.17773e-07	1.86787e-06	2.21414e-06	1.95255e-05	5.18063e-06	5.76901e-06	6.18992e-06	1.30986e-06	1.37183e-05	9.53973e-06	2.36592e-06	1.10031e-05	6.97209e-06	1.22616e-05	5.41563e-06	9.32247e-06	1.53703e-06
K01419	ATP-dependent HslUV protease, peptidase subunit HslV [EC:3.4.25.2]	0.000350759	0.00033019	0.000359969	0.000344609	0.000356977	0.000312166	0.000232342	0.000325386	0.00026992	0.000354624	0.000327279	0.000352056	0.0003622	0.000376112	0.000144364	0.000249156	0.000305518	0.000292648	0.000332041	0.000215826	0.000321797	0.00029946	0.000282317	0.000302432	0.000349558	0.000299143	0.000273648	0.000270028	0.000287247	0.000263948	0.000139718	0.000291859	0.000258874	0.000288163	0.000299922	0.000337007	0.000323463	0.000283978	0.000250716
K01420	CRP/FNR family transcriptional regulator, anaerobic regulatory protein	1.39542e-05	1.02383e-05	9.58906e-06	2.86187e-06	4.7117e-06	5.02683e-06	8.71999e-06	1.65443e-05	3.30807e-06	2.0987e-06	2.24266e-05	2.35716e-05	6.33308e-06	1.18337e-05	0.000133988	1.11923e-05	1.02711e-05	9.88307e-06	1.37499e-05	4.20211e-06	5.86147e-06	1.29352e-05	9.24581e-06	4.07682e-06	1.27584e-06	5.53399e-06	1.8863e-05	3.27169e-06	1.39064e-05	3.03449e-05	0.000138207	5.0606e-05	3.15432e-05	5.6442e-06	3.86199e-05	1.33832e-06	8.0326e-06	1.68453e-06	1.38908e-05
K01421	putative membrane protein	0.000832198	0.000829064	0.000834638	0.000874887	0.000890573	0.000785237	0.000997245	0.000851522	0.000981818	0.000865981	0.000817343	0.000781307	0.000831616	0.000817032	0.000712586	0.000903208	0.000874686	0.00082558	0.00079164	0.000959739	0.000892252	0.000888084	0.000917833	0.00091025	0.000869341	0.000884387	0.000901219	0.00090301	0.000871783	0.00092682	0.000728	0.000780528	0.000930448	0.00089165	0.000842893	0.000883124	0.000841722	0.000987826	0.000982226
K01423	beta-barrel assembly-enhancing protease [EC:3.4.-.-]	2.37737e-08	6.39014e-08	0	1.95811e-08	2.76888e-08	1.21863e-07	0	4.58934e-08	0	1.8356e-08	7.84314e-08	0	0	4.80606e-08	1.7193e-06	2.23038e-08	4.95552e-08	4.9582e-08	2.01937e-07	0	0	0	2.6047e-08	4.25161e-08	0	7.01458e-08	0	9.42649e-08	7.27228e-08	0	0	3.29935e-07	2.55744e-08	0	0	4.53528e-08	8.71748e-08	0	3.30544e-08
K01424	L-asparaginase [EC:3.5.1.1]	0.00050468	0.000494118	0.000543661	0.000548194	0.000542001	0.000592665	0.000514384	0.000464944	0.000533094	0.000552545	0.000557277	0.000557868	0.000585559	0.000569524	0.00053502	0.000538484	0.000552462	0.000578834	0.000541099	0.000548752	0.000563459	0.00057287	0.000569048	0.000587253	0.000572303	0.000573718	0.000556493	0.000547075	0.00056094	0.000515416	0.000352318	0.000509628	0.000506242	0.000577266	0.000517321	0.000580135	0.000550245	0.000545506	0.000537048
K01425	glutaminase [EC:3.5.1.2]	0.000284422	0.000341874	0.000442999	0.000518865	0.000458674	0.00040781	0.000446604	0.000106244	0.000341458	0.000424343	0.00054173	0.000478517	0.00056099	0.000591642	0.000471393	0.000629642	0.000588325	0.000630448	0.000495954	0.000726517	0.000595038	0.000727381	0.000703704	0.000721098	0.000556536	0.000569858	0.000687355	0.000546221	0.000654858	0.000504317	0.000187128	0.000522298	0.000450797	0.000614541	0.000535832	0.00072196	0.000504434	0.000531018	0.000596711
K01426	amidase [EC:3.5.1.4]	0.000277361	0.000284014	0.000319641	0.000358173	0.000347978	0.000305735	0.000394387	0.000212183	0.000361466	0.000309962	0.000384057	0.000331288	0.000391294	0.000350698	0.000134669	0.00047187	0.000381388	0.000426589	0.000317844	0.00051719	0.000438414	0.000485941	0.000504506	0.000503829	0.000389084	0.000451765	0.000510855	0.000425533	0.000480727	0.00043266	0.000414335	0.00037559	0.000396671	0.000451977	0.000388971	0.000409582	0.000367344	0.000415018	0.000490553
K01427	urease [EC:3.5.1.5]	0	0	0	0	9.69106e-08	0	3.35981e-08	0	2.9343e-07	2.93696e-08	7.32026e-08	1.33706e-07	5.63637e-08	5.04637e-08	3.80857e-08	3.12253e-08	3.46886e-07	1.38829e-07	0	0	0	0	0	0	0	1.14571e-07	0	6.59854e-08	0	0	4.91694e-08	0	2.38694e-08	3.06126e-08	0	7.61928e-08	0	0	0
K01428	urease subunit alpha [EC:3.5.1.5]	0.000295616	0.000342684	0.000217857	0.000222851	0.000225556	0.000173824	0.000159891	0.000368133	0.000176903	0.000216898	0.00014257	0.000111396	0.000132018	0.000115315	6.82453e-05	0.000183032	0.000119259	0.000155484	0.000219473	0.000147833	0.00017159	0.000133766	0.000146667	0.000143992	0.000197473	0.000176638	0.000157431	0.000193107	0.000176917	0.000128612	0.000120173	0.000127479	9.18224e-05	0.000139566	0.000124447	0.000129971	0.000212868	0.00013917	0.000141645
[truncated: 5,678 more rows]
